# Supplementary material for: Proteomic Investigation of Human Dental Pulp to Identify Individuals Who Are Pregnant
Source: Proteomics Clin Appl. 2025 May 31;19(4):e70011. doi: 10.1002/prca.70011 (PMC12278038; doi:10.1002/prca.70011)
Supplement: Supplementary file 1 — Supporting Information [file PRCA-19-e70011-s001.xlsx]

## Sheet: Table S1
Supplementary Table S1. List of proteins identified in the dental pulp of modern humans.
ID	Gene name	Protein name	Total number of unique+razor peptides	Unique+razor sequence coverage (%)	Score	Number of unique+razor peptides									Intensity
						UYH01	UYH02	UYH04	UYH07	UYH10	UYH15	UYH16	UYH19	Experimental blank	UYH01	UYH02	UYH04	UYH07	UYH10	UYH15	UYH16	UYH19	Experimental blank
Q09666	AHNAK	Neuroblast differentiation-associated protein AHNAK	172	57.5	323.31	117	101	125	129	109	99	102	73	0	694930000	771280000	881680000	1186400000	759310000	1208000000	961640000	707190000	0
A0A8I5KUE3	PLEC	Plectin	95	29.4	323.31	45	43	30	59	52	65	46	63	0	109350000	147910000	77669000	253440000	173990000	405720000	214900000	301910000	0
Q60FE5	FLNA	Filamin A	82	48.9	323.31	50	59	51	64	59	57	60	66	0	302610000	551430000	353190000	791920000	597040000	1.0557e+09	1.0213e+09	997290000	0
P24821-4	TNC	Isoform 4 of Tenascin	76	51.4	323.31	51	61	64	62	53	53	60	53	0	912520000	2.1404e+09	1.7125e+09	2858500000	1212400000	2692900000	2896700000	2292000000	0
Q13813-3	SPTAN1	Isoform 3 of Spectrin alpha chain, non-erythrocytic 1	75	45.4	323.31	24	33	24	39	39	32	52	38	0	46374000	113260000	52357000	175430000	103960000	169720000	295640000	186630000	0
O75369-2	FLNB	Isoform 2 of Filamin-B	67	43.6	323.31	22	29	17	42	33	29	51	48	0	66415000	142110000	90824000	244460000	162990000	241230000	443130000	368100000	0
P48681	NES	Nestin	67	56.6	323.31	49	46	61	53	57	44	40	36	0	627360000	687010000	861370000	1280000000	988500000	1085800000	834560000	820180000	0
P01024	C3	Complement C3	65	58.6	323.31	56	51	43	50	43	56	56	48	0	317930000	418040000	194460000	411290000	246580000	792360000	655190000	419800000	0
P08670	VIM	Vimentin	62	84.5	323.31	56	57	54	55	56	55	54	54	0	4.2846e+09	2843400000	3.7043e+09	4.1642e+09	2.9845e+09	4888900000	4563200000	4764500000	0
A0A8I5KWT8	MYH9	Myosin-9	61	39.1	323.31	14	34	24	47	38	34	47	46	0	43873000	166210000	69788000	357760000	158560000	245970000	425530000	374150000	0
P35555	FBN1	Fibrillin-1	57	29.7	323.31	22	19	19	44	23	20	51	53	0	56616000	74288000	43012000	258910000	72593000	101940000	459760000	465000000	0
P02787	TF	Serotransferrin	57	71.8	323.31	48	48	44	42	47	46	43	47	0	2402600000	2620700000	1.9685e+09	3.0309e+09	3.1483e+09	7.02e+09	3.881e+09	3.5514e+09	0
P12111-2	COL6A3	Isoform 2 of Collagen alpha-3(VI) chain	55	26.7	323.31	26	40	37	39	39	20	45	39	0	49164000	211570000	128570000	176670000	127900000	96851000	398140000	192280000	0
Q01082	SPTBN1	Spectrin beta chain, non-erythrocytic 1	52	35.7	323.31	12	29	16	34	27	30	36	37	0	24416000	86312000	31524000	137060000	71665000	156480000	192000000	167530000	0
P46821	MAP1B	Microtubule-associated protein 1B	51	37.1	323.31	31	27	30	41	42	31	28	34	0	123700000	176150000	124030000	264380000	268280000	219200000	175800000	307040000	0
A0A8I5KZ38	MYH10	Myosin heavy chain 10	40	28.1	323.31	6	26	22	29	22	20	34	21	0	14798000	136700000	65974000	125640000	85237000	117260000	340690000	135330000	0
Q00610-2	CLTC	Isoform 2 of Clathrin heavy chain 1	39	37.5	269.53	7	12	4	20	26	26	30	30	0	8126500	31006000	8703900	68721000	63807000	141400000	142370000	160220000	0
Q9Y490	TLN1	Talin-1	39	27.4	320.1	15	16	12	30	20	25	24	25	0	17748000	43280000	18869000	97815000	49772000	127750000	94225000	106580000	0
A0A8V8TL71	ACTN4	Alpha-actinin-4	36	60.2	280.79	13	21	14	25	24	25	21	28	0	50451000	132160000	64617000	193940000	119730000	327840000	177470000	272940000	0
Q02952	AKAP12	A-kinase anchor protein 12	35	32.6	323.31	24	18	28	29	29	25	22	19	0	149260000	139640000	230260000	386150000	176220000	402150000	219720000	196450000	0
P00450	CP	Ceruloplasmin	35	58	263.65	27	27	20	24	23	24	27	25	0	181220000	201320000	91827000	205070000	131200000	295590000	293600000	184760000	0
P68363	TUBA1B	Tubulin alpha-1B chain	32	82.5	323.31	28	27	29	26	26	23	25	24	0	515880000	785830000	475040000	1.0016e+09	741140000	1328000000	938000000	830460000	0
P08133	ANXA6	Annexin A6	31	52.5	323.31	22	22	25	26	22	27	29	25	0	144560000	323190000	247380000	501900000	246020000	538790000	754290000	433060000	0
P02751	FN1	Fibronectin	30	22.1	135.78	9	21	19	20	18	9	17	17	0	21495000	85721000	72026000	90483000	55662000	42738000	80347000	77891000	0
P14618	PKM	Pyruvate kinase PKM	30	69.3	323.31	18	18	17	22	22	22	20	27	0	135520000	223240000	125490000	327840000	278550000	475170000	385570000	518750000	0
Q15582	TGFBI	Transforming growth factor-beta-induced protein ig-h3	30	60.9	323.31	26	26	28	25	26	25	29	28	0	276320000	705740000	651060000	651930000	438970000	797510000	1133600000	899950000	0
P68371	TUBB4B	Tubulin beta-4B chain	30	75.1	323.31	27	29	27	26	25	24	26	26	0	394130000	715490000	417700000	872790000	629870000	945640000	961160000	764830000	0
P01023	A2M	Alpha-2-macroglobulin	29	30.5	139.58	12	15	11	17	16	20	8	21	0	23220000	33356000	18863000	53112000	45308000	112230000	23108000	93975000	0
P02647	APOA1	Apolipoprotein A-I	28	66.7	279.43	24	22	24	21	21	20	20	19	0	1346800000	986070000	1175500000	1380000000	654920000	2505400000	1371000000	619370000	0
P08603	CFH	Complement factor H	28	34.9	242.71	16	17	16	15	20	20	17	14	0	40785000	60594000	33804000	77567000	73854000	175750000	93869000	57718000	0
P18206-2	VCL	Isoform 1 of Vinculin	28	37.7	175.28	15	15	13	21	18	21	17	19	0	33535000	56088000	26468000	126540000	57471000	140670000	86433000	88690000	0
P06737-2	PYGL	Isoform 2 of Glycogen phosphorylase, liver form	28	47.8	94.866	10	14	4	16	8	27	15	16	0	16259000	48749000	4310100	64662000	23111000	196180000	70337000	74752000	0
A0A0G2JPR0	C4A	Complement C4-A	27	29.6	152.69	9	8	8	17	13	19	7	6	0	17395000	22166000	12752000	70717000	38282000	114710000	26196000	16296000	0
A0A0G2JIW1	HSPA1B	Heat shock 70 kDa protein 1B	27	53.3	285.94	20	22	21	27	20	20	22	20	0	151700000	201240000	160600000	979180000	177080000	378050000	325880000	347170000	0
A6PVI2	PLG	Plasminogen	27	50.4	151.93	22	14	13	23	16	20	18	13	0	97018000	123460000	76216000	192920000	113950000	239170000	185190000	108880000	0
A0A1C7CYX9	DPYSL2	Dihydropyrimidinase-related protein 2	26	57	298.92	22	19	19	25	24	20	21	25	0	102280000	131850000	110130000	274870000	168320000	309130000	249180000	293730000	0
P06396	GSN	Gelsolin	26	53.3	323.31	21	21	20	23	21	19	22	20	0	168400000	266730000	191300000	321130000	207470000	447160000	415340000	340430000	0
P02790	HPX	Hemopexin	26	63	214.44	26	24	23	21	18	21	22	17	0	1.0126e+09	1.0409e+09	1.0057e+09	1.0012e+09	444240000	2.119e+09	918440000	856950000	0
A0A7P0TAE1	HSP90B1	Endoplasmin	26	40.3	192.79	15	21	18	21	17	11	18	19	0	62393000	196190000	115240000	256890000	97363000	140360000	250940000	168940000	0
P07355	ANXA2	Annexin A2	25	71.1	323.31	21	23	20	22	20	20	23	20	0	281990000	855220000	425250000	1377600000	624680000	776440000	1.6146e+09	1.0241e+09	0
D6RF35	GC	Vitamin D-binding protein	25	65.8	323.31	23	19	19	19	19	23	21	22	0	339310000	395670000	205880000	399810000	322210000	1.0585e+09	512280000	552090000	0
Q9Y6U3	SCIN	Scinderin	25	49.7	290.19	15	16	18	18	17	18	16	20	0	63326000	85393000	98384000	156590000	116950000	224880000	183240000	185770000	0
P01009	SERPINA1	Alpha-1-antitrypsin	25	58.1	323.31	22	20	18	20	19	23	19	20	0	1241000000	963780000	827540000	889130000	726410000	1.8759e+09	962690000	1207700000	0
P06576	ATP5F1B	ATP synthase subunit beta, mitochondrial	24	68.8	314.42	22	22	23	23	20	21	23	21	0	210030000	409260000	348710000	522400000	288360000	488190000	785450000	483900000	0
P07900	HSP90AA1	Heat shock protein HSP 90-alpha	24	38.1	213.89	13	14	15	19	17	15	16	19	0	73140000	94931000	79626000	207130000	134030000	248270000	168200000	232330000	0
E9PKE3	HSPA8	Heat shock cognate 71 kDa protein	24	44.2	112.16	16	15	17	17	17	13	16	15	0	78465000	87512000	87349000	136820000	104280000	184980000	170890000	199420000	0
A0A6Q8PFJ0	LMNA	Lamin A/C	24	37.3	323.31	17	21	17	18	15	16	17	18	0	290890000	288700000	268610000	399250000	300790000	482840000	479170000	483940000	0
A0A804HKE7	MAP4	Microtubule-associated protein	24	17	79.788	7	12	14	18	15	12	11	5	0	29132000	57405000	94581000	157110000	85524000	148740000	87289000	36222000	0
P12814	ACTN1	Alpha-actinin-1	23	36.4	202.99	8	14	11	17	11	16	15	20	0	17704000	66088000	30216000	111080000	51852000	119890000	99816000	133290000	0
P04083	ANXA1	Annexin A1	23	59.5	323.31	20	19	19	19	18	17	21	17	0	227960000	385640000	336150000	564550000	237880000	386100000	645690000	429700000	0
P13797	PLS3	Plastin-3	23	52.9	140.58	12	12	8	12	16	14	14	19	0	27664000	45552000	20020000	35716000	50296000	55744000	60067000	136860000	0
P63261	ACTG1	Actin, cytoplasmic 2	22	76	323.31	19	21	19	20	18	17	17	18	0	939240000	1167500000	1143300000	1.8152e+09	1219700000	3.1329e+09	2.0315e+09	2400600000	0
P06727	APOA4	Apolipoprotein A-IV	22	59.3	222.99	20	14	14	15	9	15	10	8	0	305040000	184500000	169800000	277140000	54865000	339620000	135290000	94874000	0
P25705	ATP5F1A	ATP synthase subunit alpha, mitochondrial	22	51.5	318.74	17	18	18	19	19	17	21	20	0	79197000	191550000	119900000	215040000	126810000	170360000	327630000	310370000	0
P06733	ENO1	Alpha-enolase	22	66.8	323.31	21	20	20	20	21	22	21	22	0	328400000	419770000	286760000	584020000	404120000	956500000	544250000	596270000	0
P00558	PGK1	Phosphoglycerate kinase 1	22	69.5	230.66	19	15	16	17	18	17	17	18	0	216390000	387800000	210170000	434700000	377980000	650160000	461200000	464580000	0
P08758	ANXA5	Annexin A5	21	67.5	323.31	20	19	18	20	21	17	19	20	0	275380000	589390000	357360000	672610000	452240000	541880000	784980000	752570000	0
P28838	LAP3	Cytosol aminopeptidase	21	62.2	166.17	17	13	18	15	16	17	14	18	0	70816000	53371000	80420000	79651000	105480000	131550000	97086000	137170000	0
P09493-9	TPM1	Isoform 9 of Tropomyosin alpha-1 chain	21	53.9	286.31	20	20	21	21	14	18	19	20	0	372250000	518950000	487100000	644020000	181140000	582910000	494280000	421600000	0
A0A7P0TAW3	VCP	Transitional endoplasmic reticulum ATPase	21	41.1	184.02	8	13	10	13	16	14	11	14	0	20281000	41093000	28351000	68017000	56265000	103440000	66643000	90878000	0
P13639	EEF2	Elongation factor 2	20	33.7	166.67	5	9	8	11	12	13	12	13	0	6425800	15605000	11693000	19321000	22137000	58838000	36127000	31042000	0
E9PIT3	F2	Prothrombin	20	50.1	187.26	13	14	10	12	13	14	14	12	0	63754000	133720000	46208000	84093000	107720000	216870000	255880000	112040000	0
P00367	GLUD1	Glutamate dehydrogenase 1, mitochondrial	20	48.4	118.55	4	15	13	16	11	10	17	15	0	10609000	68848000	38239000	85763000	58229000	67669000	159420000	110870000	0
P11021	HSPA5	Endoplasmic reticulum chaperone BiP	20	41.1	236.54	13	18	16	19	15	14	18	16	0	42511000	112080000	83072000	149740000	62682000	124220000	175640000	112420000	0
A0A7I2V599	HSPD1	60 kDa heat shock protein, mitochondrial	20	49.5	159.26	14	16	17	15	19	17	18	15	0	51301000	91236000	84253000	143580000	78795000	139850000	153240000	92467000	0
P98160	HSPG2	Basement membrane-specific heparan sulfate proteoglycan core protein	20	7.5	79.903	1	1	1	5	3	13	11	8	0	973990	2106400	686730	8220400	4383400	41268000	33040000	14888000	0
Q15063-3	POSTN	Isoform 3 of Periostin	20	39.4	201.89	15	18	15	14	13	12	14	15	0	31289000	115370000	55921000	63931000	50245000	53544000	59747000	76065000	0
P04406	GAPDH	Glyceraldehyde-3-phosphate dehydrogenase	19	77	283.85	17	17	17	17	17	16	16	17	0	1.8329e+09	2175900000	1.5573e+09	2729200000	486440000	5331400000	3.7743e+09	4757000000	0
H0YFD6	HADHA	enoyl-CoA hydratase	19	37.5	250.54	6	14	10	15	12	8	16	16	0	13536000	59957000	24403000	70428000	38292000	34716000	113610000	96809000	0
Q03252	LMNB2	Lamin-B2	19	33.1	120.84	13	12	15	17	12	11	15	14	0	42517000	57328000	67590000	103050000	47423000	76522000	108640000	94939000	0
Q07954	LRP1	Prolow-density lipoprotein receptor-related protein 1	19	6.4	42.568	3	4	7	5	6	4	15	10	0	1509700	6106500	7584300	9840000	6406500	4846600	46614000	24695000	0
P26038	MSN	Moesin	19	42.3	173.64	17	16	15	14	13	14	15	16	0	67435000	90997000	62752000	105460000	83733000	165580000	125070000	131920000	0
A0A8I5KNU9	PDIA3	Protein disulfide-isomerase A3	19	48.9	113.18	9	12	14	14	10	13	12	12	0	74450000	163860000	125980000	208530000	98242000	188230000	256810000	154360000	0
P00352	ALDH1A1	Aldehyde dehydrogenase 1A1	18	60.9	135.53	12	11	7	14	13	16	10	14	0	46008000	72499000	27923000	174150000	66190000	212380000	79490000	118210000	0
P02675	FGB	Fibrinogen beta chain	18	48.7	282.64	15	15	12	15	15	14	8	14	0	68522000	58286000	61010000	77386000	56029000	155290000	38657000	93346000	0
Q14697	GANAB	Neutral alpha-glucosidase AB	18	33.2	80.517	10	15	12	12	13	13	17	15	0	25391000	63815000	37130000	59435000	44319000	92808000	125030000	82964000	0
P31150	GDI1	Rab GDP dissociation inhibitor alpha	18	61.3	162.49	13	15	12	14	16	17	16	16	0	30358000	60076000	31129000	63829000	55933000	160820000	95304000	108810000	0
P00738	HP	Haptoglobin	18	55.7	127.25	15	14	11	12	10	13	12	4	0	1138800000	932840000	185190000	145430000	213110000	960750000	902830000	37764000	0
P01857	IGHG1	Immunoglobulin heavy constant gamma 1	18	50.1	293.25	16	18	13	16	16	15	15	16	0	1157800000	1092500000	617500000	1.4666e+09	1166800000	1.6048e+09	1.5292e+09	2.029e+09	0
P49748-2	ACADVL	Isoform 2 of Very long-chain specific acyl-CoA dehydrogenase, mitochondrial	18	42.7	149.89	5	11	10	9	11	9	18	12	0	7646000	34109000	30610000	41015000	31940000	36761000	87975000	59702000	0
P49419-2	ALDH7A1	Isoform 2 of Alpha-aminoadipic semialdehyde dehydrogenase	18	52.8	114.07	4	11	5	14	7	13	12	12	0	8209700	47105000	13511000	52522000	22136000	89294000	63564000	61146000	0
P04075	ALDOA	Fructose-bisphosphate aldolase A	17	72.3	179.06	15	11	14	14	12	13	12	13	0	72433000	132860000	75037000	182340000	164330000	375470000	187730000	248380000	0
P21810	BGN	Biglycan	17	51.6	210.43	10	14	13	13	14	13	11	14	0	55942000	169810000	125530000	200990000	287150000	486590000	169200000	247560000	0
P12109	COL6A1	Collagen alpha-1(VI) chain	17	29.8	116.17	5	7	5	9	8	5	16	7	0	13384000	31723000	22422000	46759000	43657000	25354000	131690000	49471000	0
Q9BXX0	EMILIN2	EMILIN-2	17	24.7	105.65	10	8	10	9	11	7	9	9	0	37698000	63085000	46980000	32945000	26117000	25931000	53221000	34534000	0
P04899	GNAI2	Guanine nucleotide-binding protein G(i) subunit alpha-2	17	58.6	99.552	3	10	7	11	9	7	15	12	0	4690000	27488000	12269000	50952000	26453000	38446000	95127000	74140000	0
P06744	GPI	Glucose-6-phosphate isomerase	17	48.6	154.41	9	10	9	13	16	12	10	14	0	23920000	30691000	13063000	43138000	48536000	83823000	52221000	66699000	0
P19823	ITIH2	Inter-alpha-trypsin inhibitor heavy chain H2	17	31.3	173.46	13	14	14	14	13	12	15	16	0	114600000	269110000	191140000	292410000	145370000	288350000	334830000	312320000	0
P22314-2	UBA1	Isoform 2 of Ubiquitin-like modifier-activating enzyme 1	17	28.7	107.48	4	4	3	7	9	14	11	12	0	4567700	6085200	2138400	17527000	19349000	61736000	36271000	34486000	0
P13667	PDIA4	Protein disulfide-isomerase A4	17	34.6	68.956	2	11	10	11	5	5	9	4	0	1959400	31843000	24721000	34560000	10639000	16532000	27765000	7533700	0
P13489	RNH1	Ribonuclease inhibitor	17	67.2	162.36	11	9	8	13	14	12	11	12	0	27758000	35138000	19152000	62149000	49112000	103480000	64111000	75362000	0
P60174	TPI1	Triosephosphate isomerase	17	74.7	117.65	12	13	12	11	12	10	11	12	0	340520000	382540000	310410000	390610000	374980000	871600000	412520000	510260000	0
P02749	APOH	Beta-2-glycoprotein 1	16	55.4	167.4	12	14	13	13	11	13	14	10	0	185720000	297290000	123190000	281510000	134500000	415840000	593980000	131730000	0
Q9Y6C2	EMILIN1	EMILIN-1	16	23.9	130.23	8	13	11	11	10	9	12	13	0	20981000	82640000	48848000	78271000	40492000	53482000	128670000	97733000	0
P68871	HBB	Hemoglobin subunit beta	16	95.2	225.48	14	12	13	16	12	15	12	16	0	1318400000	939310000	989170000	2477500000	1342000000	2777700000	619780000	3.5261e+09	0
P04792	HSPB1	Heat shock protein beta-1	16	88.3	84.155	12	10	12	10	10	7	10	8	0	111580000	134560000	126860000	222810000	116670000	146290000	172960000	151240000	0
P46940	IQGAP1	Ras GTPase-activating-like protein IQGAP1	16	18.2	49.132	3	8	4	8	7	9	8	9	0	2593800	13820000	6375300	16823000	11719000	24487000	26738000	21298000	0
B7ZKJ8	ITIH4	ITIH4 protein	16	22.4	104.92	15	11	9	10	9	11	10	8	0	40888000	26157000	20151000	35327000	20513000	70676000	38763000	25558000	0
P10909-4	CLU	Isoform 4 of Clusterin	16	36.5	245.73	13	11	14	11	12	11	10	10	0	319470000	402990000	572150000	415150000	439180000	779580000	454270000	338680000	0
P07237	P4HB	Protein disulfide-isomerase	16	50	116.01	9	10	12	10	12	11	13	11	0	19157000	66114000	51719000	70764000	38527000	84737000	115940000	59766000	0
Q06830	PRDX1	Peroxiredoxin-1	16	67.8	92.625	14	13	12	14	13	13	14	15	0	176560000	182220000	151400000	405890000	220660000	490370000	494770000	566430000	0
A0A8V8TNT7	WDR1	WD repeat domain 1	16	53.3	110.7	12	10	10	10	12	11	13	13	0	44987000	57253000	37774000	69322000	89013000	124560000	126330000	122140000	0
P09525	ANXA4	Annexin A4	15	48.9	121.45	3	12	1	6	5	0	9	0	0	6046600	56811000	1312500	19013000	12558000	0	38934000	0	0
P05023	ATP1A1	Sodium/potassium-transporting ATPase subunit alpha-1	15	23.9	157.5	4	7	8	11	8	6	9	12	0	8593400	24363000	18977000	64520000	25700000	32772000	70696000	107920000	0
Q01518	CAP1	Adenylyl cyclase-associated protein 1	15	41.7	107.15	10	11	8	11	9	6	10	9	0	29552000	34439000	15534000	41764000	45386000	32559000	65374000	55704000	0
Q14204	DYNC1H1	Cytoplasmic dynein 1 heavy chain 1	15	5.7	53.578	2	3	2	9	6	5	4	8	0	3288900	5332000	1742400	18498000	11535000	17710000	12503000	21752000	0
Q00839	HNRNPU	Heterogeneous nuclear ribonucleoprotein U	15	31	95.906	8	6	5	11	10	6	6	9	0	19185000	22226000	13348000	63249000	38970000	45300000	40618000	50910000	0
P00338	LDHA	L-lactate dehydrogenase A chain	15	66.6	150.01	11	9	11	12	11	14	12	13	0	32405000	41028000	29163000	79532000	61792000	143840000	80674000	112360000	0
P08473	MME	Neprilysin	15	32	118.73	1	4	1	9	1	3	13	9	0	1103000	12983000	4196700	30469000	4107700	12127000	77176000	41454000	0
P30041	PRDX6	Peroxiredoxin-6	15	65.2	129.9	11	11	11	13	11	10	12	13	0	57311000	64132000	60709000	103910000	79532000	141480000	131310000	136590000	0
P01011	SERPINA3	Alpha-1-antichymotrypsin	15	43.7	211.79	12	13	12	8	12	12	12	8	0	170260000	272480000	108380000	129170000	96379000	360860000	192750000	130060000	0
P04217	A1BG	Alpha-1B-glycoprotein	14	52.3	99.853	12	12	11	10	11	13	11	11	0	142200000	153530000	84590000	123730000	83354000	380170000	209110000	116940000	0
P61158	ACTR3	Actin-related protein 3	14	50.5	100.32	9	7	8	9	12	8	12	9	0	18534000	32118000	18926000	53406000	54403000	68897000	68617000	65372000	0
Q9BXN1	ASPN	Asporin	14	51.1	118.17	10	12	7	9	2	6	11	14	0	51965000	177690000	27500000	43360000	3203700	59898000	172410000	272090000	0
E7EX44	CALD1	Caldesmon 1	14	31.2	127.13	10	9	11	13	8	8	4	1	0	9680400	16908000	29877000	98455000	12682000	62355000	9213500	0	0
P68104	EEF1A1	Elongation factor 1-alpha 1	14	48.7	71.935	9	12	10	12	13	11	11	13	0	129980000	196530000	131030000	314620000	177350000	432670000	304010000	417170000	0
P62873	GNB1	Guanine nucleotide-binding protein G(I)/G(S)/G(T) subunit beta-1	14	62.6	138.89	8	10	10	11	8	9	11	11	0	28358000	61695000	48475000	93887000	48110000	119260000	146650000	97459000	0
P02679-2	FGG	Isoform Gamma-A of Fibrinogen gamma chain	14	46.9	167.1	13	9	10	9	10	10	8	10	0	90401000	81093000	77678000	87197000	63519000	210680000	80659000	108290000	0
P01042-2	KNG1	Isoform LMW of Kininogen-1	14	34.2	103.68	13	10	11	12	12	13	12	9	0	80872000	86864000	68727000	167010000	97052000	258040000	171870000	78272000	0
P07196	NEFL	Neurofilament light polypeptide	14	32.8	66.124	7	2	4	8	6	9	5	5	0	13872000	761150	7072000	30020000	18402000	60396000	14419000	16936000	0
P41219	PRPH	Peripherin	14	37.7	72.122	7	3	5	11	9	10	6	8	0	22868000	11847000	14548000	66465000	38150000	145140000	40694000	53498000	0
Q13228	SELENBP1	Methanethiol oxidase	14	46.6	62.771	6	6	7	8	7	11	7	8	0	18441000	23623000	25938000	38615000	28877000	104350000	36739000	40223000	0
P01008	SERPINC1	Antithrombin-III	14	34.9	90.863	11	12	11	11	12	13	12	11	0	145540000	136840000	104170000	119770000	117530000	349230000	235160000	172250000	0
P13010	XRCC5	X-ray repair cross-complementing protein 5	14	32.9	44.359	1	5	4	9	7	7	7	8	0	0	9763000	4920000	13749000	16277000	26880000	35974000	29520000	0
P63104	YWHAZ	14-3-3 protein zeta/delta	14	53.1	192.2	12	11	11	12	11	12	11	13	0	102000000	92909000	110210000	149400000	138010000	218090000	170150000	223540000	0
P02760	AMBP	Protein AMBP	13	43.5	68.534	8	8	10	5	9	8	8	2	0	54593000	43721000	52205000	22567000	46975000	60073000	30832000	17947000	0
P17655	CAPN2	Calpain-2 catalytic subunit	13	36.4	59.714	6	8	5	8	10	8	8	11	0	12731000	14141000	11476000	21063000	27350000	50022000	48603000	60427000	0
Q15417	CNN3	Calponin-3	13	54.1	138.01	6	9	10	10	8	8	9	5	0	29449000	52650000	20223000	48602000	22050000	57956000	37434000	18422000	0
P52272	HNRNPM	Heterogeneous nuclear ribonucleoprotein M	13	34.4	55.941	3	1	5	7	7	8	8	2	0	6330000	3225000	8852100	13851000	11789000	34615000	37368000	9753100	0
A0A7I2V2G2	HSPA9	Stress-70 protein, mitochondrial	13	32.1	55.756	4	5	8	7	7	6	10	6	0	7897800	19580000	17842000	33541000	17743000	25208000	47410000	21934000	0
Q96CX2	KCTD12	BTB/POZ domain-containing protein KCTD12	13	55.1	80.689	12	12	12	13	11	13	11	13	0	95770000	150050000	115240000	189400000	96057000	233330000	169070000	170990000	0
P51884	LUM	Lumican	13	35.2	114.95	10	11	9	9	10	9	10	9	0	125830000	339060000	236680000	243670000	266020000	391390000	378900000	325980000	0
P40926	MDH2	Malate dehydrogenase, mitochondrial	13	48.8	118.99	9	9	8	10	9	11	13	10	0	35674000	77654000	43267000	78498000	45943000	120880000	128310000	96797000	0
Q15019-2	45537	Isoform 2 of Septin-2	13	50.5	120.48	8	9	9	10	7	10	7	7	0	32979000	46521000	37346000	70832000	25765000	101670000	53430000	35503000	0
Q15084-3	PDIA6	Isoform 3 of Protein disulfide-isomerase A6	13	40.7	119.95	6	10	11	11	8	7	11	9	0	15194000	61469000	43745000	52485000	22201000	34152000	78043000	47585000	0
B4E1Z4	CFB	Complement C2	13	17.5	94.085	7	7	4	7	9	10	7	12	0	26498000	35118000	14972000	24068000	40954000	141010000	41828000	77626000	0
P51991-2	HNRNPA3	Isoform 2 of Heterogeneous nuclear ribonucleoprotein A3	13	36.2	38.681	6	9	11	10	11	7	11	11	0	22093000	49435000	48974000	66107000	72928000	47313000	118470000	78489000	0
A0A7I2V428	NCL	Nucleolin	13	25.3	105.68	8	10	12	11	11	2	13	11	0	24470000	37765000	45673000	50067000	43997000	7827800	89066000	57815000	0
P20774	OGN	Mimecan	13	43.3	217.19	12	12	12	9	11	11	12	11	0	128220000	318100000	193790000	175340000	171160000	333180000	392400000	294420000	0
P17858	PFKL	ATP-dependent 6-phosphofructokinase, liver type	13	32.3	110.29	4	5	2	5	9	8	9	8	0	6438100	12777000	3116200	11379000	22880000	41350000	40746000	25065000	0
P63244	RACK1	Small ribosomal subunit protein RACK1	13	65.9	79.135	3	4	7	10	6	5	10	8	0	8891100	28201000	27236000	46765000	28742000	57201000	97394000	45770000	0
P36955	SERPINF1	Pigment epithelium-derived factor	13	36.1	99.343	11	10	8	7	6	9	8	1	0	36028000	44424000	24284000	27128000	13345000	56674000	29896000	1217800	0
X6RJP6	TAGLN2	Transgelin 2 (Fragment)	13	79.1	323.31	12	9	9	9	9	8	8	11	0	104080000	142550000	98754000	123100000	115960000	152020000	150160000	160010000	0
Q99536	VAT1	Synaptic vesicle membrane protein VAT-1 homolog	13	49.4	142.33	8	8	8	11	9	12	10	10	0	20884000	33451000	29234000	84667000	34723000	86240000	61342000	73945000	0
P25311	AZGP1	Zinc-alpha-2-glycoprotein	12	49	144.41	12	10	10	10	9	10	9	8	0	64078000	70476000	57676000	85558000	42187000	134890000	98115000	63792000	0
K7EL50	CALR	Calreticulin	12	68.5	92.282	8	8	12	10	9	10	10	11	0	55121000	101590000	85672000	138750000	78134000	93985000	148470000	94654000	0
P16152	CBR1	Carbonyl reductase [NADPH] 1	12	63.2	48.728	4	3	4	7	5	9	6	10	0	8594800	11355000	11521000	17985000	17083000	69809000	29272000	61909000	0
P78371	CCT2	T-complex protein 1 subunit beta	12	40.9	70.563	2	5	3	7	6	5	12	3	0	5801200	17433000	10292000	29093000	14037000	41666000	54911000	14216000	0
P12110	COL6A2	Collagen alpha-2(VI) chain	12	15.6	116.09	6	3	7	7	6	8	8	6	0	7192400	11244000	13551000	26401000	11560000	25727000	53551000	19553000	0
P00505	GOT2	Aspartate aminotransferase, mitochondrial	12	40.2	66.153	4	4	5	7	5	4	6	5	0	6858500	17704000	14427000	29541000	15635000	20506000	37621000	16085000	0
E9PHN6	GSTM2	Glutathione S-transferase	12	65.8	85.394	10	12	8	8	10	10	10	8	0	61432000	92271000	53683000	64299000	73886000	196250000	108220000	79317000	0
A0A7I2V4I6	HNRNPA2B1	Heterogeneous nuclear ribonucleoproteins A2/B1	12	48.7	94.989	7	3	7	10	8	9	7	9	0	47434000	45039000	63115000	128360000	103030000	165140000	143530000	135510000	0
P08238	HSP90AB1	Heat shock protein HSP 90-beta	12	21.3	169.12	8	6	8	11	10	10	7	11	0	25089000	35184000	33316000	66038000	47157000	103860000	51195000	89580000	0
P55084-2	HADHB	Isoform 2 of Trifunctional enzyme subunit beta, mitochondrial	12	43.6	46.137	1	4	9	7	4	2	10	7	0	2097900	15092000	21920000	28070000	13464000	6308300	66400000	34011000	0
B4DNG0	OLFML3	Olfactomedin like 3	12	43.8	96.992	2	9	7	11	9	7	9	7	0	4968400	49219000	22102000	56567000	32010000	34252000	54465000	31721000	0
O00151	PDLIM1	PDZ and LIM domain protein 1	12	53.5	37.807	5	5	7	8	4	10	6	2	0	15535000	20436000	24877000	52850000	13060000	70477000	32120000	16908000	0
P30086	PEBP1	Phosphatidylethanolamine-binding protein 1	12	73.8	147.83	11	10	10	9	9	8	8	7	0	204020000	215400000	277340000	301270000	222320000	370930000	285020000	293390000	0
Q96PD5	PGLYRP2	N-acetylmuramoyl-L-alanine amidase	12	33.9	48.299	9	5	9	4	6	10	9	4	0	28185000	9931700	32293000	14247000	19361000	62305000	48810000	16910000	0
A0A087WWU8	TPM3	Tropomyosin 3	12	36.1	96.184	8	10	9	8	8	8	7	7	0	55546000	79390000	84290000	155790000	61478000	155470000	95651000	122250000	0
P67936	TPM4	Tropomyosin alpha-4 chain	12	35.5	163.17	8	10	9	12	8	10	8	10	0	101360000	79427000	100620000	199350000	85800000	277910000	161500000	138890000	0
A0A087WT59	TTR	Transthyretin	12	88.7	147.58	10	12	11	11	10	11	10	9	0	453930000	472850000	327680000	644170000	325700000	1311100000	564400000	502110000	0
E9PF17	VCAN	Versican core protein	12	12.2	108.16	9	11	7	6	9	3	5	2	0	43596000	128050000	30943000	43241000	48877000	17437000	42921000	5594300	0
P21796	VDAC1	Voltage-dependent anion-selective channel protein 1	12	61.8	39.572	5	7	6	8	9	5	8	10	0	15920000	29515000	19844000	39031000	29599000	23136000	69820000	56191000	0
P05091	ALDH2	Aldehyde dehydrogenase, mitochondrial	11	38.7	50.237	2	8	5	5	7	8	6	5	0	1180400	19014000	6707600	10533000	14873000	30139000	37803000	13738000	0
P05186	ALPL	Alkaline phosphatase, tissue-nonspecific isozyme	11	40.1	56.361	2	3	1	6	1	2	9	2	0	1983700	3366000	366080	12609000	277240	808480	18592000	1281400	0
A0A8Q3SI37	C9	Complement component C9	11	35.3	41.423	8	6	4	2	6	7	5	2	0	21199000	6467600	9087600	2056400	16020000	34796000	14854000	4701800	0
P00915	CA1	Carbonic anhydrase 1	11	66.7	118.3	10	7	9	11	9	8	4	11	0	56180000	26085000	49011000	150260000	44437000	108880000	14721000	238860000	0
A0A0C4DGQ5	CAPNS1	Calpain small subunit 1	11	59	60.833	7	5	7	8	7	8	6	8	0	15137000	14795000	20759000	29965000	18958000	38252000	28609000	42568000	0
A0A0S2Z471	CKB	Creatine kinase B-type (Fragment)	11	43	120.28	5	5	6	7	7	9	7	11	0	8420700	14771000	10112000	27879000	31793000	92699000	48253000	74870000	0
Q96KP4	CNDP2	Cytosolic non-specific dipeptidase	11	40.2	108.06	6	7	7	8	8	10	8	10	0	18096000	21486000	10262000	28749000	23822000	59494000	33844000	58968000	0
Q14195	DPYSL3	Dihydropyrimidinase-related protein 3	11	32.5	38.999	5	5	7	5	5	10	6	6	0	8938400	12368000	22401000	19103000	16340000	84709000	26734000	38039000	0
P09211	GSTP1	Glutathione S-transferase P	11	69.5	316.45	10	9	10	11	10	11	10	10	0	201180000	230810000	116250000	280660000	243790000	340150000	345030000	366190000	0
A0A994J4U9	HNRNPK	Heterogeneous nuclear ribonucleoprotein K	11	43.9	137.37	10	8	11	10	9	7	10	10	0	49834000	44601000	57909000	119340000	73187000	165170000	123950000	118140000	0
M0QXS5	HNRNPL	Heterogeneous nuclear ribonucleoprotein L (Fragment)	11	42.1	53.858	3	4	6	8	5	6	6	7	0	6697000	21261000	15124000	43617000	37277000	40363000	47796000	49191000	0
P04196	HRG	Histidine-rich glycoprotein	11	25.5	122.81	9	6	10	8	7	8	8	6	0	69862000	65130000	59418000	56995000	35033000	105630000	82266000	32626000	0
P19827	ITIH1	Inter-alpha-trypsin inhibitor heavy chain H1	11	20.3	142	8	6	7	8	7	9	7	10	0	33826000	33708000	32426000	46392000	26683000	116050000	67210000	83154000	0
A0A5F9ZHM4	LDHB	L-lactate dehydrogenase	11	41.6	88.781	7	5	6	8	7	11	7	10	0	15620000	12191000	16446000	48083000	27958000	124220000	39732000	98859000	0
J3QRS3	MYL12A	Myosin light chain 12A	11	60.5	323.31	9	8	10	9	9	7	8	9	0	28246000	65582000	65038000	102130000	50562000	93969000	105410000	88227000	0
P49189-3	ALDH9A1	Isoform 3 of 4-trimethylaminobutyraldehyde dehydrogenase	11	34	89.665	7	7	4	10	9	8	10	10	0	16779000	31865000	15779000	41969000	32994000	65935000	82223000	73473000	0
P30044-2	PRDX5	Isoform Cytoplasmic+peroxisomal of Peroxiredoxin-5, mitochondrial	11	73.5	60.373	8	6	8	9	8	8	9	9	0	41899000	30221000	30133000	49279000	28597000	97567000	57385000	32833000	0
P01871-1	IGHM	Isoform 1 of Immunoglobulin heavy constant mu	11	39.1	59.404	6	4	2	9	7	1	2	5	0	16508000	10244000	6763700	52256000	24404000	1987700	6542900	16868000	0
Q9UHD8-5	45544	Isoform 5 of Septin-9	11	27.1	43.692	4	4	6	7	5	6	8	5	0	8756400	14854000	10285000	21591000	12614000	21555000	32671000	14634000	0
P49368-2	CCT3	Isoform 2 of T-complex protein 1 subunit gamma	11	34.9	30.611	2	5	1	6	7	2	10	3	0	1155300	10643000	2917200	16832000	16172000	18470000	38445000	13014000	0
Q6UWY5	OLFML1	Olfactomedin-like protein 1	11	33.6	79.251	2	9	6	10	8	8	9	7	0	1740600	47390000	17300000	46796000	37608000	55631000	50615000	36546000	0
P35232	PHB1	Prohibitin 1	11	65.1	57.803	5	9	10	10	6	5	10	9	0	6888000	27569000	21055000	37860000	15806000	17633000	60310000	30481000	0
P51888	PRELP	Prolargin	11	40.3	70.493	3	7	9	6	11	10	7	9	0	6289400	38958000	31895000	58386000	86552000	107020000	46153000	70778000	0
Q06323	PSME1	Proteasome activator complex subunit 1	11	49	62.003	5	5	8	7	7	7	8	7	0	14052000	21749000	27721000	36579000	17439000	48219000	54337000	38117000	0
C9J9K3	RPSA	40S ribosomal protein SA (Fragment)	11	65.8	83.185	4	7	8	8	8	6	7	7	0	18456000	39049000	31586000	61239000	32560000	52553000	67687000	41847000	0
P29401	TKT	Transketolase	11	37.9	146	4	7	6	7	6	8	9	8	0	7068800	19074000	14828000	30146000	19300000	64916000	38333000	44753000	0
P04004	VTN	Vitronectin	11	36.4	72.728	8	6	8	8	8	10	9	6	0	82340000	117360000	86334000	151980000	80599000	289850000	234070000	86736000	0
P12956	XRCC6	X-ray repair cross-complementing protein 6	11	27.3	26.849	0	1	2	5	7	3	8	9	0	0	2744200	4553600	10052000	14318000	14557000	26267000	37132000	0
A0A7I2V5A1	ACO2	Aconitate hydratase, mitochondrial	10	25	41.955	0	5	1	4	2	2	6	2	0	0	11363000	1815500	16167000	4916100	11640000	31837000	7794200	0
A0A7P0TAP4	AGT	Angiotensinogen	10	44.9	98.561	9	9	8	10	9	9	7	8	0	30027000	44671000	21989000	106820000	34282000	143710000	68216000	50351000	0
P14550	AKR1A1	Aldo-keto reductase family 1 member A1	10	46.5	43.024	3	4	4	3	6	8	4	9	0	8726400	19368000	13961000	21235000	22352000	70315000	21593000	50860000	0
P15121	AKR1B1	Aldo-keto reductase family 1 member B1	10	54.1	61.454	6	6	5	5	6	4	3	7	0	20594000	32126000	16431000	33848000	35154000	38132000	8378500	47159000	0
Q02252	ALDH6A1	Methylmalonate-semialdehyde/malonate-semialdehyde dehydrogenase [acylating], mitochondrial	10	29.2	31.341	0	6	4	3	4	3	7	5	0	0	13167000	7048800	11625000	13473000	6793800	28156000	28392000	0
P09972	ALDOC	Fructose-bisphosphate aldolase C	10	39.6	168.97	3	3	3	3	4	8	5	4	0	12108000	12272000	5830400	33837000	26356000	70448000	31488000	37191000	0
P50990	CCT8	T-complex protein 1 subunit theta	10	27	32.602	3	4	2	4	2	3	7	3	0	5208000	12579000	6016000	11544000	5047600	17781000	29201000	10670000	0
P23528	CFL1	Cofilin-1	10	69.3	157.6	9	9	9	10	10	8	10	9	0	152420000	243510000	131680000	260720000	200690000	348290000	313250000	329260000	0
E9PD68	CRMP1	Collapsin response mediator protein 1	10	34.7	55.927	6	4	6	5	6	1	2	6	0	14482000	12285000	16662000	11933000	18264000	2702400	8290500	23736000	0
F8W787	CTSD	Cathepsin D	10	31	71.759	7	6	9	7	8	10	8	7	0	22905000	37748000	40930000	38535000	44082000	122250000	59654000	48323000	0
P07585	DCN	Decorin	10	37	142.22	7	9	8	7	9	8	9	8	0	36434000	117450000	51952000	98328000	110530000	135350000	125920000	100540000	0
Q13561	DCTN2	Dynactin subunit 2	10	37.2	96.812	7	8	6	9	6	4	6	4	0	18228000	20609000	23385000	38654000	17243000	28968000	24240000	11001000	0
Q08211	DHX9	ATP-dependent RNA helicase A	10	11.8	33.764	0	2	1	5	3	2	6	5	0	0	3613700	757940	7822400	2993800	2746500	17715000	9775300	0
Q16658	FSCN1	Fascin	10	30.6	102.85	7	7	4	4	4	8	6	8	0	21845000	40174000	12192000	26845000	14932000	59596000	48018000	48234000	0
P62805	H4C1	Histone H4	10	57.3	84.111	9	10	9	10	9	9	10	10	0	303880000	608020000	813750000	749500000	831830000	821460000	2.1271e+09	1.5526e+09	0
P09651	HNRNPA1	Heterogeneous nuclear ribonucleoprotein A1	10	31.2	98.797	6	5	7	9	8	7	7	7	0	14849000	24342000	23491000	52448000	47651000	68108000	65871000	41740000	0
Q9UBG0	MRC2	C-type mannose receptor 2	10	12	56.573	2	1	4	7	3	0	10	4	0	1527800	2728000	5825600	12433000	2958900	0	27612000	9232400	0
P60660	MYL6	Myosin light polypeptide 6	10	73.5	106.7	6	7	8	8	9	5	8	8	0	76423000	188660000	97455000	162810000	92344000	143640000	225050000	128930000	0
P01859-1	IGHG2	Isoform 1 of Immunoglobulin heavy constant gamma 2	10	43.6	170.96	9	9	9	9	9	9	9	9	0	554380000	654420000	332640000	729420000	706640000	1185400000	978290000	578370000	0
P01876-1	IGHA1	Isoform 1 of Immunoglobulin heavy constant alpha 1	10	47.3	75.994	9	8	5	7	7	6	6	6	0	224070000	140070000	46986000	211800000	123630000	109550000	131750000	116470000	0
Q13642-4	FHL1	Isoform 4 of Four and a half LIM domains protein 1	10	46.3	57.835	6	8	4	5	7	4	6	7	0	19895000	30836000	17309000	25770000	28420000	28517000	29604000	53052000	0
O60664-4	PLIN3	Isoform 4 of Perilipin-3	10	45	54.838	4	3	3	5	3	5	2	2	0	11137000	9673500	8547300	9474900	4753600	19213000	6375600	2994000	0
Q9NPH2-2	ISYNA1	Isoform 2 of Inositol-3-phosphate synthase 1	10	37.2	45.496	7	5	6	8	7	7	8	6	0	25741000	28619000	27419000	54141000	36581000	64298000	55972000	44072000	0
Q08257-3	CRYZ	Isoform 3 of Quinone oxidoreductase	10	62.4	35.195	4	5	6	4	6	5	7	8	0	11810000	30451000	18778000	26946000	27371000	41163000	49867000	56365000	0
Q02218	OGDH	2-oxoglutarate dehydrogenase complex component E1	10	18.7	39.142	0	2	0	0	1	0	9	2	0	0	1127400	0	0	0	0	19137000	0	0
Q99497	PARK7	Parkinson disease protein 7	10	68.8	127.69	9	7	9	9	10	9	10	8	0	227960000	157210000	243320000	273350000	197290000	435370000	218640000	283380000	0
P18669	PGAM1	Phosphoglycerate mutase 1	10	53.9	83.08	8	9	8	10	6	8	8	9	0	67894000	122050000	80604000	135810000	89448000	144850000	115660000	150090000	0
A0A286YF22	PHGDH	D-3-phosphoglycerate dehydrogenase	10	32.1	37.777	1	1	2	4	1	5	6	2	0	0	802620	1386000	5446800	412740	16797000	15500000	2355800	0
P62937	PPIA	Peptidyl-prolyl cis-trans isomerase A	10	66.7	113.71	10	9	10	9	9	10	9	9	0	490500000	593040000	486220000	648200000	406780000	975280000	875550000	924410000	0
P32119	PRDX2	Peroxiredoxin-2	10	41.4	50.578	9	8	7	7	6	8	7	8	0	41225000	49340000	40977000	64820000	48131000	109620000	71437000	99143000	0
P26022	PTX3	Pentraxin-related protein PTX3	10	37.5	145.7	5	9	9	10	9	8	9	9	0	17679000	109520000	56378000	150910000	54949000	129510000	182160000	121350000	0
A0A024QZX5	SERPINB6	Serpin B6	10	40.3	54.315	4	6	3	7	7	8	4	7	0	9044600	19779000	7263100	32009000	29585000	77383000	17277000	35954000	0
P50454	SERPINH1	Serpin H1	10	41.6	32.883	4	5	7	8	5	4	9	5	0	10258000	34353000	23163000	61687000	14848000	26429000	87871000	21791000	0
P61163	ACTR1A	Alpha-centractin	9	44.9	63.488	4	5	6	7	7	6	6	8	0	10757000	18913000	13502000	24998000	22967000	23971000	37444000	39291000	0
E7EV99	ADD1	Adducin 1	9	25.8	33.117	5	3	6	7	4	7	7	5	0	5924700	6495700	4674900	26043000	8141000	44007000	36400000	15099000	0
P43652	AFM	Afamin	9	23.5	21.51	1	2	0	3	1	7	5	5	0	1668000	4617000	0	2806500	1419800	46998000	12973000	14204000	0
P47895	ALDH1A3	Retinaldehyde dehydrogenase 3	9	29.7	28.839	1	2	2	4	2	9	6	5	0	2937100	7947200	4814000	15184000	8064300	60561000	29995000	19675000	0
O15144	ARPC2	Actin-related protein 2/3 complex subunit 2	9	36	33.703	5	5	5	5	7	6	5	5	0	9977400	9245400	12615000	9534800	8536400	18994000	15449000	21344000	0
P48643	CCT5	T-complex protein 1 subunit epsilon	9	36.2	37.087	4	4	3	6	5	4	6	2	0	4679100	9541700	2621600	7498300	14153000	21023000	26935000	3331200	0
G3XAM2	CFI	Complement factor I	9	20.8	93.136	3	3	1	3	1	5	4	0	0	5244800	3279100	4023900	6983200	840140	27884000	18126000	0	0
P29762	CRABP1	Cellular retinoic acid-binding protein 1	9	73.7	126.2	9	7	8	8	9	8	7	9	0	121990000	122480000	93308000	117890000	95824000	231800000	133830000	150890000	0
P35221	CTNNA1	Catenin alpha-1	9	19.3	50.367	2	3	4	8	6	4	5	5	0	620820	6164300	7526500	14567000	13384000	5883300	14823000	10072000	0
O95865	DDAH2	Putative hydrolase DDAH2	9	53.3	99.036	5	7	7	7	6	6	8	7	0	12106000	31629000	23323000	44639000	17542000	41872000	54747000	26600000	0
Q07507	DPT	Dermatopontin	9	63.2	167.75	5	9	7	7	6	5	7	5	0	56469000	96105000	60288000	37966000	89360000	62246000	108100000	29304000	0
P09104	ENO2	Gamma-enolase	9	44	149.66	7	6	6	6	6	8	7	7	0	19513000	25608000	21498000	25375000	30615000	62412000	35865000	44395000	0
P15311	EZR	Ezrin	9	22	110.96	4	5	4	5	5	4	4	6	0	8473300	9507000	9791800	13714000	16205000	21573000	13795000	17787000	0
P50395	GDI2	Rab GDP dissociation inhibitor beta	9	29.4	31.347	4	4	5	6	4	8	6	7	0	4826700	9642900	8254900	11363000	5100300	35065000	16480000	31270000	0
P36269	GGT5	Glutathione hydrolase 5 proenzyme	9	23.4	91.737	5	6	6	5	6	5	8	8	0	9837900	18401000	14837000	21997000	21257000	21640000	63479000	56860000	0
Q04760	GLO1	Lactoylglutathione lyase	9	65.8	38.422	8	5	8	8	8	7	5	7	0	71095000	65355000	80075000	95155000	81934000	158350000	98208000	142630000	0
P62879	GNB2	Guanine nucleotide-binding protein G(I)/G(S)/G(T) subunit beta-2	9	45.3	73.044	4	7	5	8	7	7	8	7	0	18993000	42311000	25177000	60689000	31980000	62851000	101870000	65615000	0
O43390	HNRNPR	Heterogeneous nuclear ribonucleoprotein R	9	18	57.176	3	5	6	6	6	3	4	6	0	5788900	18498000	17889000	22852000	16855000	11618000	21463000	24005000	0
Q99714	HSD17B10	3-hydroxyacyl-CoA dehydrogenase type-2	9	64.8	132.93	5	8	6	9	7	5	7	9	0	7533600	21965000	16732000	34457000	17982000	13249000	42550000	35758000	0
P51659	HSD17B4	Peroxisomal multifunctional enzyme type 2	9	21.3	54.446	2	5	3	5	2	1	7	5	0	2777600	14049000	5371800	19922000	6496300	3426700	28166000	20837000	0
P54652	HSPA2	Heat shock-related 70 kDa protein 2	9	18.5	28.413	6	4	4	4	4	2	4	6	0	10792000	16444000	16252000	17330000	23327000	17954000	33772000	41001000	0
P01834	IGKC	Immunoglobulin kappa constant	9	82.2	226.63	9	9	6	9	8	8	8	8	0	986220000	1348800000	154050000	1.0402e+09	1352800000	1.6204e+09	1.0119e+09	1268500000	0
Q12906	ILF3	Interleukin enhancer-binding factor 3	9	18	27.627	0	1	1	3	4	1	6	6	0	0	2549700	4819100	12134000	6543600	1222400	19623000	24259000	0
H7C4K3	ITGB1	Integrin beta	9	19.7	46.987	1	1	4	6	5	2	7	2	0	1463700	4357300	7392300	32352000	11684000	9652200	56134000	13226000	0
P09382	LGALS1	Galectin-1	9	80.7	103.84	9	9	8	9	8	8	8	8	0	424910000	705920000	609470000	838910000	436040000	1.0011e+09	1161700000	914010000	0
P40925	MDH1	Malate dehydrogenase, cytoplasmic	9	34.7	62.59	4	6	3	4	4	6	5	8	0	24568000	45773000	23992000	34836000	38233000	79476000	46750000	79867000	0
P27824-2	CANX	Isoform 2 of Calnexin	9	24.4	38.708	3	4	4	6	6	4	9	7	0	10072000	23425000	16541000	60900000	27012000	21540000	76524000	50698000	0
P02671-2	FGA	Isoform 2 of Fibrinogen alpha chain	9	22.5	19.634	5	4	3	5	5	6	2	3	0	8979800	8664400	3554900	13677000	6318100	29638000	1176700	1361900	0
P02763	ORM1	Alpha-1-acid glycoprotein 1	9	40.8	83.736	7	7	7	8	8	8	6	7	0	446930000	872220000	378120000	520760000	320650000	1456200000	668890000	416580000	0
Q9UHG3	PCYOX1	Prenylcysteine oxidase 1	9	25	24.702	1	4	1	6	3	1	5	4	0	1400500	11975000	3006700	19305000	7111900	4713000	18427000	13500000	0
Q96HC4	PDLIM5	PDZ and LIM domain protein 5	9	23	34.3	5	3	6	6	4	5	2	5	0	15413000	11831000	12080000	27902000	11163000	25012000	10352000	21913000	0
O95336	PGLS	6-phosphogluconolactonase	9	51.6	34.095	7	6	6	5	5	6	6	8	0	18674000	19486000	14116000	14656000	14892000	48120000	26609000	42261000	0
A0A7P0Z497	PPIB	Peptidyl-prolyl cis-trans isomerase	9	60.8	45.097	6	6	9	7	6	5	7	7	0	18851000	40080000	39958000	48698000	25551000	26563000	78615000	49813000	0
A0A9L9PXM7	PRKAR2A	cAMP-dependent protein kinase type II-alpha regulatory subunit	9	29.5	92.494	3	5	5	5	4	4	5	4	0	2838500	6630900	5882400	10042000	6737300	7344000	8968900	8929800	0
A0A7I2V621	PTBP1	Polypyrimidine tract-binding protein 1	9	34.2	33.456	2	4	5	6	6	3	7	3	0	1761000	5069200	6309500	8307000	13219000	7352700	18244000	3774900	0
P23396	RPS3	Small ribosomal subunit protein uS3	9	46.5	44.722	1	4	6	6	4	4	7	5	0	2257600	10355000	10964000	19079000	9381600	19260000	39583000	23749000	0
A0A7I2V2D2	SERPING1	Serpin family G member 1	9	22.6	34.733	5	5	7	6	6	8	6	7	0	20519000	17597000	26113000	18752000	19006000	57229000	31903000	39478000	0
O75368	SH3BGRL	Adapter SH3BGRL	9	85.1	43.328	5	6	4	6	4	5	6	6	0	14955000	19624000	25388000	25864000	23792000	36730000	30485000	32394000	0
P12236	SLC25A6	ADP/ATP translocase 3	9	40.3	43.059	2	3	4	5	5	4	8	6	0	4609200	8200300	11464000	24884000	14245000	14865000	55112000	28522000	0
A0A075B7B1	SYNM	Desmuslin, isoform CRA_a	9	9.2	29.109	4	1	3	4	3	4	3	1	0	2999200	1507900	3680700	6889000	17283000	5068600	2103200	803740	0
P07437	TUBB	Tubulin beta chain	9	30	128.86	8	7	6	7	6	6	6	7	0	168350000	245010000	189740000	502790000	187750000	447450000	446560000	347910000	0
A0A0A0MR02	VDAC2	Voltage-dependent anion-selective channel protein 2 (Fragment)	9	41.8	92.1	3	5	5	8	6	2	8	7	0	6022300	15429000	10046000	39836000	19573000	4934700	58967000	58152000	0
P62258	YWHAE	14-3-3 protein epsilon	9	51	99.661	8	9	6	8	9	7	7	7	0	76668000	119160000	87127000	143720000	99511000	153240000	116020000	128000000	0
P61204	ARF3	ADP-ribosylation factor 3	8	59.7	40.804	6	5	7	6	3	7	7	7	0	9414500	20099000	18968000	19848000	9068600	70943000	44945000	52481000	0
P52565	ARHGDIA	Rho GDP-dissociation inhibitor 1	8	67.6	93.32	8	6	8	6	5	8	7	8	0	108190000	82104000	114560000	79394000	41421000	199910000	115950000	147060000	0
P07384	CAPN1	Calpain-1 catalytic subunit	8	17.6	41.926	1	2	1	6	2	5	3	5	0	1449000	6938200	847080	15517000	9713500	30714000	14979000	22716000	0
B1AK87	CAPZB	F-actin-capping protein subunit beta	8	46.3	86.458	5	4	3	7	8	6	6	7	0	13487000	11126000	11824000	31030000	32211000	38107000	35388000	49601000	0
P04040	CAT	Catalase	8	31.7	17.308	3	2	2	4	2	3	2	6	0	4792000	7392400	5972300	23224000	3277400	21792000	7594600	40760000	0
O00299	CLIC1	Chloride intracellular channel protein 1	8	39.8	88.226	7	8	6	6	7	7	6	8	0	29750000	35812000	17775000	34879000	33505000	58125000	42683000	55445000	0
B4DDF4	CNN2	Calponin	8	47.7	102.65	3	4	4	6	5	5	2	3	0	16282000	22642000	19097000	45135000	22128000	51098000	20214000	21540000	0
Q99829	CPNE1	Copine-1	8	24.2	29.745	2	4	3	4	5	5	3	2	0	1191100	10981000	2598300	5491600	6083200	14563000	4338800	1831700	0
P07108	DBI	Acyl-CoA-binding protein	8	78.2	77.202	7	8	7	7	6	5	5	6	0	209640000	268660000	255460000	184980000	228110000	326560000	273610000	252500000	0
Q14203	DCTN1	Dynactin subunit 1	8	9	13.284	1	1	3	1	5	3	2	2	0	805760	93708	2009200	62405	4498600	2867100	90619	3783500	0
E7EQG2	EIF4A2	Eukaryotic initiation factor 4A-II	8	37	62.613	5	4	4	6	5	7	4	7	0	15464000	27438000	20791000	21559000	22810000	68602000	38892000	48990000	0
P10768	ESD	S-formylglutathione hydrolase	8	61	85.873	6	7	6	6	7	6	7	8	0	21729000	42205000	16226000	35399000	36540000	80452000	58453000	60825000	0
P13804	ETFA	Electron transfer flavoprotein subunit alpha, mitochondrial	8	41.7	43.306	3	7	4	5	4	3	5	3	0	2123600	14496000	4831800	11418000	5829800	4647600	17508000	4800800	0
P21266	GSTM3	Glutathione S-transferase Mu 3	8	36	78.462	6	6	4	4	5	6	6	5	0	33112000	39224000	10152000	33086000	43073000	128770000	41614000	59860000	0
Q5TA02	GSTO1	Glutathione S-transferase omega (Fragment)	8	41.5	18.787	6	5	6	7	5	7	6	7	0	17659000	18325000	19584000	17957000	13003000	47727000	24384000	31278000	0
P69905	HBA1	Hemoglobin subunit alpha	8	83.8	97.053	8	8	8	8	8	8	8	8	0	859970000	674600000	642640000	1.8067e+09	883930000	2.054e+09	520790000	3.5275e+09	0
P02042	HBD	Hemoglobin subunit delta	8	61.9	96.071	7	6	6	6	6	6	5	7	0	156190000	115910000	204660000	374550000	186530000	428910000	55267000	671780000	0
H0YA96	HNRNPD	Heterogeneous nuclear ribonucleoprotein D (Fragment)	8	41.9	54.619	6	7	5	5	6	4	6	4	0	27804000	67803000	34474000	64322000	41578000	75259000	96286000	78565000	0
O75874	IDH1	Isocitrate dehydrogenase [NADP] cytoplasmic	8	25.4	20.052	0	1	4	6	3	6	3	4	0	0	1718600	4998400	10439000	5633800	25109000	8318400	8760900	0
O75367	MACROH2A1	Core histone macro-H2A.1	8	33.9	64.631	5	6	6	5	5	2	6	8	0	15154000	42055000	23201000	34230000	24468000	5839200	113810000	100860000	0
P31946-2	YWHAB	Isoform Short of 14-3-3 protein beta/alpha	8	44.7	107.29	5	4	6	5	7	6	3	6	0	13134000	28079000	24574000	34617000	19978000	39487000	11525000	21836000	0
O43491-2	EPB41L2	Isoform 2 of Band 4.1-like protein 2	8	17.5	51.156	1	3	2	6	3	3	5	4	0	592760	1982300	3757400	9965500	4882200	7785700	16450000	11664000	0
P30048-2	PRDX3	Isoform 2 of Thioredoxin-dependent peroxide reductase, mitochondrial	8	52.1	51.104	3	5	4	4	4	4	8	4	0	9363900	22599000	13633000	37605000	19914000	32998000	39320000	27568000	0
P00387-3	CYB5R3	Isoform 3 of NADH-cytochrome b5 reductase 3	8	32.3	47.275	1	2	2	3	1	1	7	3	0	1259900	7249300	1432600	16930000	2438900	2843300	32173000	20289000	0
Q9UN36-2	NDRG2	Isoform 2 of Protein NDRG2	8	45.4	43.782	5	5	6	4	5	5	6	4	0	14955000	21727000	19571000	20512000	18687000	48034000	29081000	21578000	0
Q05707-2	COL14A1	Isoform 2 of Collagen alpha-1(XIV) chain	8	8.3	16.142	0	1	0	6	4	3	4	4	0	0	1143300	0	11351000	6484600	10939000	8509300	9998300	0
Q99733	NAP1L4	Nucleosome assembly protein 1-like 4	8	34.7	82.717	5	5	6	4	4	4	5	3	0	6820900	6843500	8144200	8040900	7826800	18724000	9554500	5201300	0
P54920	NAPA	Alpha-soluble NSF attachment protein	8	44.7	24.707	3	4	3	3	2	2	6	3	0	4153700	14006000	4668100	8434900	3132800	6410900	19198000	7630000	0
Q92597	NDRG1	Protein NDRG1	8	44.7	33.713	3	5	5	6	6	4	6	6	0	14608000	22083000	19582000	32093000	22088000	30119000	44609000	31813000	0
E7ESP9	NEFM	Neurofilament medium polypeptide	8	17.3	37.161	4	2	3	5	3	6	3	2	0	3058700	7131800	3423100	23112000	5968400	25487000	5557200	4255200	0
P55809	OXCT1	Succinyl-CoA:3-ketoacid coenzyme A transferase 1, mitochondrial	8	24	160.8	1	2	4	7	2	1	5	4	0	154310	3274800	6156000	17195000	1080300	1348000	17381000	7627300	0
F8VTQ3	PFKM	ATP-dependent 6-phosphofructokinase	8	17	64.964	3	1	1	3	5	4	5	5	0	4460400	1488600	717840	6734300	16146000	15198000	18500000	16858000	0
P07737	PFN1	Profilin-1	8	67.1	89.512	7	8	7	7	7	7	6	7	0	46413000	72403000	55401000	99548000	68605000	147880000	115250000	121990000	0
F5GY37	PHB2	Prohibitin	8	38.6	27.979	2	5	5	5	5	3	6	7	0	2050600	9177600	10190000	18248000	10389000	4342000	36542000	32110000	0
A0A8V8TRH9	PPP1CB	Serine/threonine-protein phosphatase	8	38	28.168	2	2	2	6	3	4	2	3	0	2359100	7418100	10183000	17420000	4871800	23932000	6693900	20602000	0
P09417	QDPR	Dihydropteridine reductase	8	53.7	83.698	5	5	5	5	5	4	5	6	0	18546000	34308000	33058000	44696000	29428000	41151000	48605000	52518000	0
A0A6Q8PG52	RAB7A	Ras-related protein Rab-7a	8	50.2	106.32	3	6	7	6	5	5	4	8	0	9370000	23307000	17994000	30945000	16068000	28868000	18385000	53484000	0
Q5VY30	RBP4	Retinol-binding protein	8	62.3	114.28	7	5	6	8	5	6	5	6	0	40426000	24941000	23594000	81538000	19670000	87264000	38891000	34400000	0
P61586	RHOA	Transforming protein RhoA	8	58.5	50.648	5	5	5	4	6	5	6	7	0	14671000	28959000	18842000	33377000	21447000	58421000	54120000	64184000	0
Q9NVA2	SEPTIN11	Septin-11	8	29.6	124.9	4	5	5	7	6	4	6	6	0	15008000	15456000	15626000	37844000	21874000	31948000	42666000	25907000	0
P05543	SERPINA7	Thyroxine-binding globulin	8	32.3	34.558	4	3	2	0	2	6	4	3	0	8951700	7733500	3603700	0	52983	24554000	11405000	7547200	0
A0A0G2JPA8	SERPINF2	Alpha-2-antiplasmin	8	34.7	31.416	4	3	3	5	4	6	6	3	0	16857000	18053000	7216300	12829000	11598000	56343000	39495000	8003700	0
P02730	SLC4A1	Band 3 anion transport protein	8	17.3	69.26	1	1	1	5	4	1	1	8	0	1899300	1844500	2162300	15203000	7716300	2699500	1873200	26492000	0
C9J0K6	SRI	Sorcin	8	51.6	34.331	5	4	6	8	6	4	7	6	0	17324000	39766000	31575000	51548000	31169000	23624000	52011000	47597000	0
P17987	TCP1	T-complex protein 1 subunit alpha	8	25.4	34.007	3	4	3	4	5	5	5	4	0	1588100	4714800	1588300	6116000	6278400	13723000	13047000	7887700	0
Q9BVA1	TUBB2B	Tubulin beta-2B chain	8	26.1	68.991	7	6	7	8	7	7	8	7	0	89205000	62354000	64897000	140980000	76178000	213140000	196280000	144770000	0
P31930	UQCRC1	Cytochrome b-c1 complex subunit 1, mitochondrial	8	27.5	19.894	4	4	5	6	4	3	7	5	0	8425300	16463000	12864000	19246000	8018200	8845800	40911000	16327000	0
P27348	YWHAQ	14-3-3 protein theta	8	38	100.86	5	4	6	6	7	8	7	7	0	19909000	22010000	16341000	32520000	32635000	59971000	48149000	46957000	0
P68133	ACTA1	Actin, alpha skeletal muscle	7	37.7	44.004	2	5	4	5	6	2	3	6	0	11217000	54201000	17896000	48793000	38090000	19417000	30340000	46912000	0
P61160	ACTR2	Actin-related protein 2	7	23.9	56.922	2	3	2	5	6	5	5	5	0	5869700	13496000	7427700	26273000	16243000	45013000	34009000	37739000	0
P11766	ADH5	Alcohol dehydrogenase class-3	7	28.6	36.45	1	3	2	2	4	6	3	5	0	5397500	16583000	4866400	7425700	37272000	73581000	33778000	46508000	0
P23526	AHCY	Adenosylhomocysteinase	7	21.8	18.156	2	2	1	3	2	4	4	4	0	3552000	2999200	3036100	6012200	6090100	36944000	17622000	36182000	0
C9JV77	AHSG	Alpha-2-HS-glycoprotein	7	38.9	123.86	7	5	7	7	7	7	7	7	0	259470000	219130000	252620000	238390000	187310000	422970000	301680000	253230000	0
P07741	APRT	Adenine phosphoribosyltransferase	7	60	40.085	4	3	2	4	3	4	3	4	0	4688500	4279000	1008600	5611300	2910400	9522700	4640600	5610800	0
P48047	ATP5PO	ATP synthase subunit O, mitochondrial	7	49.3	61.892	2	4	5	6	4	2	5	6	0	2799400	17608000	26140000	29538000	16712000	5851700	27607000	48328000	0
P30043	BLVRB	Flavin reductase (NADPH)	7	71.4	36.441	3	4	4	5	4	6	4	4	0	30124000	32368000	32620000	53517000	45000000	96559000	34719000	69311000	0
P00918	CA2	Carbonic anhydrase 2	7	43.8	52.454	6	6	5	6	6	6	5	6	0	16445000	39297000	26868000	53051000	35375000	110800000	49664000	84085000	0
P0DP25	CALM3	Calmodulin-3	7	55.7	141.67	6	6	7	7	7	7	7	7	0	95155000	129330000	122730000	239010000	141030000	372190000	210200000	242710000	0
P47755	CAPZA2	F-actin-capping protein subunit alpha-2	7	49	28.893	4	5	4	5	6	4	4	5	0	29229000	32104000	28059000	43975000	44702000	59053000	47311000	47195000	0
P40227	CCT6A	T-complex protein 1 subunit zeta	7	24.9	43.856	3	3	5	5	5	4	6	3	0	7579300	8805000	10203000	16584000	12025000	15164000	20464000	7736600	0
P02452	COL1A1	Collagen alpha-1(I) chain	7	6.1	45.027	3	4	6	3	5	3	5	4	0	367340000	95958000	329010000	165130000	380790000	388340000	482870000	444450000	0
P02511	CRYAB	Alpha-crystallin B chain	7	65.1	37.465	7	4	5	5	4	7	6	6	0	48159000	52392000	35567000	77550000	43192000	133190000	77696000	66924000	0
F6SYF8	DKK3	Dickkopf WNT signaling pathway inhibitor 3	7	33.5	30.274	5	2	4	0	1	1	1	1	0	16705000	6726000	25204000	0	6296500	1702500	2730000	1331700	0
P26641	EEF1G	Elongation factor 1-gamma	7	28.1	13.143	0	1	1	5	5	4	4	3	0	0	2910600	1571500	11569000	11516000	20086000	13302000	15048000	0
E5RHW4	ERLIN2	Erlin (Fragment)	7	32.5	38.031	3	4	3	5	4	4	6	3	0	5725800	12723000	6736700	20211000	7870100	23268000	36799000	11153000	0
A0A0U1RRM8	FERMT2	FERM domain containing kindlin 2 (Fragment)	7	19.1	42.535	2	2	0	2	1	4	3	2	0	1945400	2486100	0	5002200	629390	12261000	4860700	5618800	0
P0DPI2	GATD3	Glutamine amidotransferase-like class 1 domain-containing protein 3, mitochondrial	7	53.4	14.149	1	3	2	2	3	2	5	4	0	1591700	9874400	5447800	10564000	10350000	13357000	34810000	19985000	0
P10412	H1-4	Histone H1.4	7	22.4	29.093	4	6	4	6	6	5	6	6	0	71863000	144690000	61794000	163150000	102870000	132870000	156080000	206650000	0
A0A0A0MSE2	HADH	3-hydroxyacyl-CoA dehydrogenase	7	45.4	45.913	1	2	5	5	4	5	6	5	0	3371700	5353400	8797600	15144000	6708100	17067000	33301000	16477000	0
P69892	HBG2	Hemoglobin subunit gamma-2	7	59.2	69.162	0	0	3	1	2	1	2	7	0	0	0	7280000	3212900	11016000	2366700	4837000	136260000	0
P02750	LRG1	Leucine-rich alpha-2-glycoprotein	7	35.2	52.351	7	5	6	4	4	7	6	4	0	14738000	6987300	10470000	7687500	8695100	30126000	18582000	7874000	0
Q15691	MAPRE1	Microtubule-associated protein RP/EB family member 1	7	40.7	37.548	2	4	3	2	4	1	1	2	0	3109800	7566200	2986000	4833300	6865200	1276800	1586700	2347600	0
P04179-4	SOD2	Isoform 4 of Superoxide dismutase [Mn], mitochondrial	7	75.6	74.046	6	5	6	5	5	5	7	5	0	15511000	25387000	16871000	34929000	18790000	43660000	54368000	34295000	0
P07951-2	TPM2	Isoform 2 of Tropomyosin beta chain	7	36.6	63.54	3	2	5	6	4	4	4	3	0	14725000	15366000	37520000	55822000	14770000	29701000	23231000	19424000	0
P31948-3	STIP1	Isoform 3 of Stress-induced-phosphoprotein 1	7	18.9	45.592	1	1	3	3	2	4	5	5	0	2108700	1758600	4394800	11211000	6823700	22058000	18928000	18476000	0
P38606-2	ATP6V1A	Isoform 2 of V-type proton ATPase catalytic subunit A	7	19.3	25.139	1	5	3	3	4	2	2	2	0	2979200	12997000	2757500	11031000	10497000	9234900	9200800	5827500	0
Q99832-2	CCT7	Isoform 2 of T-complex protein 1 subunit eta	7	35.1	17.688	2	3	1	3	3	5	5	2	0	2071700	6894300	617440	9379500	6870200	16972000	16710000	2975900	0
Q32Q12	NME1-NME2	Nucleoside diphosphate kinase	7	47.3	28.995	5	3	4	5	2	4	4	5	0	23857000	38243000	29979000	75344000	26440000	60140000	60936000	74643000	0
P11498	PC	Pyruvate carboxylase, mitochondrial	7	10.2	12.009	0	2	2	1	0	1	5	0	0	0	3149000	1248800	280540	0	2914000	7348100	0	0
Q8WUM4	PDCD6IP	Programmed cell death 6-interacting protein	7	11.9	47.271	1	4	2	3	4	1	4	2	0	316110	5264000	1748500	5638800	5091900	1020500	9365200	2988500	0
O00264	PGRMC1	Membrane-associated progesterone receptor component 1	7	52.3	34.118	4	5	5	5	4	3	6	7	0	2315800	18029000	10558000	23845000	10460000	12056000	33219000	31968000	0
P07602	PSAP	Prosaposin	7	16.4	44.13	4	5	6	7	5	5	7	5	0	17843000	23175000	32079000	38689000	31117000	65007000	53671000	36721000	0
O14818	PSMA7	Proteasome subunit alpha type-7	7	42.3	88.878	5	2	5	5	5	7	6	4	0	8922000	6529500	11088000	23007000	16254000	39953000	29205000	18778000	0
Q14914	PTGR1	Prostaglandin reductase 1	7	35.9	23.993	2	1	5	1	4	5	1	1	0	1129400	610690	6834900	379510	5356200	12755000	425080	582760	0
P36578	RPL4	Large ribosomal subunit protein uL4	7	21.5	14.122	1	4	3	3	2	1	4	4	0	1104900	10062000	4885800	11154000	5020500	6169800	22529000	14958000	0
E7ES33	SEPTIN7	Septin	7	29.5	64.026	3	5	4	5	3	3	6	5	0	4912700	19682000	10165000	24249000	9729900	20578000	38097000	24063000	0
P08185	SERPINA6	Corticosteroid-binding globulin	7	28.6	43.7	7	3	2	6	4	5	3	5	0	22147000	22648000	6130700	38973000	18567000	44224000	26026000	26957000	0
P30740	SERPINB1	Leukocyte elastase inhibitor	7	24.3	12.463	2	1	3	2	2	2	3	6	0	3095100	1968300	6631000	5838900	4383500	16658000	10732000	22065000	0
P00441	SOD1	Superoxide dismutase [Cu-Zn]	7	68.8	77.63	7	4	5	4	4	3	5	2	0	123780000	144460000	162010000	166140000	85035000	223300000	175510000	72943000	0
P50502	ST13	Hsc70-interacting protein	7	23	47.18	4	2	5	4	6	4	3	4	0	23952000	34992000	31403000	42996000	32213000	48234000	38014000	49874000	0
P37837	TALDO1	Transaldolase	7	21.4	19.667	3	3	5	4	3	6	2	5	0	9904000	7212900	13792000	20505000	14416000	50763000	15164000	41889000	0
A0A0G2JNH2	TJP1	Tight junction protein ZO-1	7	6.9	23.433	2	1	4	2	1	0	4	3	0	149380	461100	5068300	516830	0	0	2819000	2842600	0
P49411	TUFM	Elongation factor Tu, mitochondrial	7	22.6	20.221	2	4	4	3	3	4	5	4	0	4334300	20085000	9697500	24342000	15295000	26376000	51442000	25542000	0
P22695	UQCRC2	Cytochrome b-c1 complex subunit 2, mitochondrial	7	21.9	56.769	1	3	2	5	1	2	4	1	0	5538000	3250900	6775800	16280000	5080800	11656000	22938000	10740000	0
Q96IU4	ABHD14B	Putative protein-lysine deacylase ABHD14B	6	47.1	67.745	4	3	5	5	4	5	3	4	0	15773000	19081000	16271000	34105000	19137000	46021000	25673000	16180000	0
A0A0B4J2A4	ACAA2	Acetyl-CoA acyltransferase 2	6	31.7	38.373	0	1	1	3	2	1	4	0	0	0	1071100	2822400	5744100	2594700	3368300	8090500	0	0
P13716	ALAD	Delta-aminolevulinic acid dehydratase	6	27.6	14.92	4	2	5	4	3	5	1	3	0	10101000	10661000	11259000	9564500	5190700	39489000	4144600	20393000	0
P21281	ATP6V1B2	V-type proton ATPase subunit B, brain isoform	6	22.5	26.101	2	1	1	4	4	3	2	2	0	4005600	3480800	1877000	6558800	5515900	11298000	3894300	8955500	0
Q6NZI2	CAVIN1	Caveolae-associated protein 1	6	25.4	106.53	3	3	5	4	4	3	4	3	0	17947000	13793000	26755000	26095000	17967000	17131000	34720000	24139000	0
Q9BRF8	CPPED1	Serine/threonine-protein phosphatase CPPED1	6	35.4	41.684	5	3	4	4	5	3	2	3	0	20657000	29118000	27078000	27631000	21435000	60250000	16773000	17511000	0
P36957	DLST	Dihydrolipoyllysine-residue succinyltransferase component of 2-oxoglutarate dehydrogenase complex, mitochondrial	6	21	23.463	0	2	2	4	1	0	5	2	0	0	5021100	4476000	13109000	2201200	0	16962000	7836300	0
Q13011	ECH1	Delta(3,5)-Delta(2,4)-dienoyl-CoA isomerase, mitochondrial	6	30.2	42.554	2	2	4	5	3	3	5	4	0	2495500	4927900	8481100	12315000	5162800	7775400	20202000	10547000	0
P30084	ECHS1	Enoyl-CoA hydratase, mitochondrial	6	35.9	153.89	3	4	4	5	5	5	4	6	0	4221700	8071500	6069700	16011000	9585100	12716000	18028000	27253000	0
P29692	EEF1D	Elongation factor 1-delta	6	33.5	30.522	4	3	2	4	5	3	3	2	0	5804600	8476000	3921000	11822000	10499000	22734000	11656000	7207400	0
I3L397	EIF5A	Eukaryotic translation initiation factor 5A (Fragment)	6	48.6	55.422	5	3	4	4	4	5	4	4	0	13961000	14849000	13507000	21773000	18583000	36413000	24951000	24092000	0
Q9Y2J2	EPB41L3	Band 4.1-like protein 3	6	9.4	21.728	2	2	2	4	2	3	2	1	0	1537500	1239000	1338300	8723400	3686100	6632400	7480000	3040400	0
A0A8I5KW59	ERP44	Endoplasmic reticulum protein 44	6	26.8	15.88	0	3	1	3	0	1	4	1	0	0	6245600	1652800	6074800	0	3030300	10668000	1995100	0
P00748	F12	Coagulation factor XII	6	20.5	21.682	3	0	0	4	0	3	2	3	0	10325000	0	0	11565000	0	13954000	2498700	7683700	0
Q9UK22	FBXO2	F-box only protein 2	6	26.4	17.349	1	1	2	2	0	2	5	2	0	2203700	1780400	5418400	8879800	0	17149000	25443000	13442000	0
D6RAY7	GNPDA1	Glucosamine-6-phosphate isomerase (Fragment)	6	44.3	39.948	3	1	5	1	5	4	3	2	0	5601600	1651800	12856000	3110700	10348000	15457000	11602000	9260800	0
P17174	GOT1	Aspartate aminotransferase, cytoplasmic	6	24.5	16.902	3	0	3	2	1	4	1	3	0	4048800	0	3198300	3812300	1221500	10195000	1229400	8451900	0
P22352	GPX3	Glutathione peroxidase 3	6	32.3	42.516	6	6	6	6	6	6	6	6	0	57172000	130570000	65163000	194380000	44217000	116220000	160430000	104840000	0
A0A0U1RR32	hCG_2039566	Histone H2A	6	27.2	53.922	5	5	5	3	5	4	5	5	0	198750000	491240000	401110000	145830000	423910000	437260000	781560000	723620000	0
P07910	HNRNPC	Heterogeneous nuclear ribonucleoproteins C1/C2	6	19.6	55.178	3	4	4	5	5	4	4	4	0	22136000	28459000	33496000	51999000	37585000	41551000	51881000	46863000	0
P31943	HNRNPH1	Heterogeneous nuclear ribonucleoprotein H	6	20	65.458	4	3	4	4	5	4	5	4	0	16016000	26133000	6462800	31930000	31304000	42403000	42794000	32790000	0
M0R0C6	KHSRP	KH-type splicing regulatory protein	6	14.7	18.452	2	2	1	6	1	3	2	3	0	1271400	1992600	810480	14355000	1098800	3694800	3823900	8028500	0
P17931	LGALS3	Galectin-3	6	28.4	11.555	6	4	5	5	5	5	6	4	0	35586000	27603000	39582000	50031000	37197000	72302000	67025000	21920000	0
Q08380	LGALS3BP	Galectin-3-binding protein	6	17.4	32.165	3	3	4	3	3	3	1	1	0	4312300	8186300	3279800	9089500	3813900	13346000	3548800	1169500	0
P20700	LMNB1	Lamin-B1	6	20.1	28.96	1	1	3	2	1	1	3	3	0	1245600	2575100	9181000	6305600	3460300	3090400	8336100	6770200	0
P09960	LTA4H	Leukotriene A-4 hydrolase	6	13.9	42.688	0	0	0	1	2	3	1	3	0	0	0	0	1643200	4768300	10637000	4730800	5688500	0
A0A0R4J2E8	MATR3	Matrin-3	6	11.2	16.564	3	1	2	5	3	3	4	4	0	5046100	4458200	7520400	17776000	10534000	11943000	13534000	20957000	0
A0A5F9ZI26	MPZ	Myelin protein P0	6	19.6	21.006	2	5	5	4	5	5	4	4	0	12629000	67076000	50055000	56855000	61576000	212690000	90575000	118590000	0
A0A7P0T9I6	MX1	MX dynamin like GTPase 1	6	18	13.685	2	4	0	6	1	0	0	1	0	151770	9714900	0	11243000	0	0	0	684000	0
P51608-2	MECP2	Isoform B of Methyl-CpG-binding protein 2	6	24.1	39.351	2	2	3	3	3	1	5	2	0	2243000	5499500	5463000	7729700	8290900	407930	19194000	4077300	0
Q9NQC3-2	RTN4	Isoform B of Reticulon-4	6	35.4	39.052	2	4	2	5	3	4	4	4	0	4429400	29953000	12461000	41117000	18661000	23039000	32634000	20975000	0
P31939-2	ATIC	Isoform 2 of Bifunctional purine biosynthesis protein ATIC	6	15.2	33.497	3	5	3	2	4	4	3	4	0	3101800	8003900	3022800	4580000	6077300	15973000	8698200	11681000	0
P11177-2	PDHB	Isoform 2 of Pyruvate dehydrogenase E1 component subunit beta, mitochondrial	6	24	32.092	1	6	3	3	1	1	5	2	0	1671400	20034000	7390200	14049000	3912500	3490300	26266000	8224400	0
Q15907-2	RAB11B	Isoform 2 of Ras-related protein Rab-11B	6	45.8	29.151	1	2	4	2	3	3	3	4	0	1627900	6935100	7890000	7727600	8283000	16208000	10382000	17540000	0
P39060-2	COL18A1	Isoform 3 of Collagen alpha-1(XVIII) chain	6	10.1	27.493	2	5	4	5	4	5	4	3	0	3544000	16966000	8979600	17510000	12706000	19886000	22951000	17124000	0
Q13510-2	ASAH1	Isoform 2 of Acid ceramidase	6	23.4	18.457	3	1	2	2	5	2	1	1	0	5003400	927840	5588300	4952900	10403000	8323300	0	1418500	0
Q9BSJ8-2	ESYT1	Isoform 2 of Extended synaptotagmin-1	6	9.2	12.422	0	1	3	1	1	0	1	3	0	0	3153100	1542800	1565300	1517200	0	2000500	6760100	0
Q8NBS9-2	TXNDC5	Isoform 2 of Thioredoxin domain-containing protein 5	6	24.7	9.9937	2	4	2	4	3	0	2	4	0	4427100	6855400	4203900	9318900	4790300	0	8369200	11323000	0
A0A7I2V4N2	NONO	Non-POU domain containing octamer binding	6	25.8	11.707	2	1	2	5	3	2	2	3	0	5795600	5070500	8473000	20313000	9612100	11231000	13164000	17744000	0
Q99983	OMD	Osteomodulin	6	22.8	18.915	6	5	5	2	2	2	4	3	0	16302000	20806000	8399100	7601700	6037100	9935400	17220000	8125600	0
A0A6Q8PFT2	PAFAH1B1	Platelet activating factor acetylhydrolase 1b regulatory subunit 1	6	27.8	27.186	4	4	5	3	3	5	3	2	0	7090800	10854000	12498000	10346000	6055900	26339000	15054000	11102000	0
Q15365	PCBP1	Poly(rC)-binding protein 1	6	32.9	54.082	4	4	6	5	5	5	4	4	0	18678000	25162000	26024000	41547000	36669000	58173000	36623000	43927000	0
Q15113	PCOLCE	Procollagen C-endopeptidase enhancer 1	6	25.8	24.026	4	3	2	2	5	2	3	2	0	9314500	14867000	5122300	5774100	13462000	3681800	6767600	9306000	0
Q15181	PPA1	Inorganic pyrophosphatase	6	33.2	24.702	3	2	5	3	3	3	3	4	0	11124000	8125100	22739000	17418000	16528000	28396000	16607000	26147000	0
A0A994J3N8	PPP2R1A	Protein phosphatase 2 scaffold subunit Aalpha	6	17	52.733	2	3	3	5	3	6	4	5	0	3209900	8592200	3163100	12019000	7671200	24603000	15762000	15477000	0
K7ELL7	PRKCSH	Glucosidase 2 subunit beta	6	22.2	34.156	3	2	4	4	2	3	2	2	0	6681300	8811400	19591000	25518000	12513000	25687000	22285000	14277000	0
P25786	PSMA1	Proteasome subunit alpha type-1	6	32.3	25.871	0	1	3	3	4	1	1	2	0	0	3849200	7236600	10876000	10535000	4161600	6319400	4990700	0
G3V295	PSMA6	Proteasome subunit alpha type	6	48.8	46.713	1	2	2	2	2	4	5	4	0	0	5895900	2822300	11963000	8808600	27334000	19484000	20846000	0
P61224	RAP1B	Ras-related protein Rap-1b	6	37	58.062	4	2	3	4	5	4	4	4	0	6818400	3809600	8428200	14823000	13282000	23088000	21053000	29188000	0
P09455	RBP1	Retinol-binding protein 1	6	63.7	33.687	4	2	2	3	5	5	4	3	0	7095000	10403000	8023400	19567000	13618000	44153000	23000000	17731000	0
P04843	RPN1	Dolichyl-diphosphooligosaccharide--protein glycosyltransferase subunit 1	6	14.8	15.21	0	1	1	1	0	0	3	3	0	0	3441300	0	4193000	0	0	10237000	8403000	0
A0A994J5J1	RPN2	Dolichyl-diphosphooligosaccharide--protein glycosyltransferase subunit 2	6	21.9	38.42	1	3	3	3	4	1	5	4	0	436480	4374400	2099300	3815500	4819700	2006300	14933000	9608100	0
P62241	RPS8	Small ribosomal subunit protein eS8	6	35.1	80.203	3	4	3	3	4	1	5	3	0	12415000	16233000	9787300	16200000	13150000	6724200	32527000	20624000	0
Q9Y224	RTRAF	RNA transcription, translation and transport factor protein	6	28.7	23.885	2	1	1	4	2	3	2	1	0	1355400	1141200	536170	7060100	2517300	3255200	3811600	1848200	0
A0A1W2PPX5	SCARB2	Scavenger receptor class B member 2	6	22.9	16.118	3	3	2	4	4	3	6	3	0	1815900	4216600	1826700	11000000	7680200	5673800	24046000	7774100	0
D6RFM5	SDHA	Succinate dehydrogenase [ubiquinone] flavoprotein subunit, mitochondrial	6	24.5	34.211	3	4	3	5	4	2	4	5	0	3261900	10447000	5889900	13428000	10149000	8609600	27453000	19618000	0
P50453	SERPINB9	Serpin B9	6	24.7	16.251	0	1	1	1	3	5	3	3	0	0	1442700	2290900	2919300	7002600	22089000	9264000	9852800	0
P05546	SERPIND1	Heparin cofactor 2	6	13.4	21.083	1	3	0	4	3	4	5	1	0	1193700	6663800	0	7305300	4174800	14581000	14040000	3724700	0
A0A8Q3WMA7	SFPQ	Splicing factor proline and glutamine rich	6	16.1	22.871	3	4	4	4	5	5	4	4	0	6883800	23631000	18925000	31135000	23771000	39123000	34196000	28158000	0
E5RJR5	SKP1	S-phase kinase-associated protein 1	6	38.7	42.709	2	2	2	4	4	2	4	3	0	3574700	7644100	2993500	15528000	11592000	6149400	19912000	16233000	0
Q9NYL9	TMOD3	Tropomodulin-3	6	27	30.729	2	4	4	3	2	2	4	1	0	3920500	16528000	9247100	17494000	3972600	11700000	21589000	4478500	0
Q13509	TUBB3	Tubulin beta-3 chain	6	27.1	85.505	2	3	0	4	5	5	4	4	0	3600100	6598400	0	13212000	11844000	35418000	15942000	14778000	0
P10599	TXN	Thioredoxin	6	57.1	39.444	4	6	4	4	5	5	6	5	0	40464000	58753000	37878000	64971000	32798000	70441000	77091000	70791000	0
P61088	UBE2N	Ubiquitin-conjugating enzyme E2 N	6	57.9	23.139	3	3	5	5	3	6	4	5	0	3333400	3471900	9754800	13522000	3399900	21205000	15798000	15945000	0
D6R956	UCHL1	Ubiquitin carboxyl-terminal hydrolase	6	35.7	15.77	2	0	1	4	4	5	1	3	0	7727400	0	5218200	35004000	22106000	40323000	5275900	16853000	0
A0A5F9ZHL1	ACAT1	Acetyl-CoA acetyltransferase, mitochondrial	5	21.7	69.312	3	3	3	3	3	3	5	4	0	1639300	10130000	4137100	12041000	7673000	10774000	21833000	10965000	0
A0A0G2JS82	AP2A2	AP-2 complex subunit alpha-2 (Fragment)	5	11.7	12.238	0	0	0	2	1	3	2	3	0	0	0	0	2888200	831460	9651800	3428500	6279400	0
P27695	APEX1	DNA repair nuclease/redox regulator APEX1	5	26.7	14.961	0	1	0	1	1	1	2	4	0	0	1898900	0	3726400	1589600	4073700	5100200	9600900	0
V9GYG9	APOA2	Apolipoprotein A-II (Fragment)	5	37.9	98.7	4	3	4	4	3	4	4	3	0	34431000	10596000	32467000	234040000	6753700	173200000	66699000	18819000	0
P02649	APOE	Apolipoprotein E	5	24.6	21.638	3	1	1	2	2	1	1	2	0	3417200	1399600	1018700	3637300	2606100	3665800	1966100	4208100	0
Q92747	ARPC1A	Actin-related protein 2/3 complex subunit 1A	5	23.2	20.539	2	1	3	3	2	3	3	4	0	3048300	2693900	5328200	11403000	4193000	15087000	14513000	16891000	0
F8WCF6	ARPC4-TTLL3	Actin-related protein 2/3 complex subunit 4	5	35.9	8.2639	1	2	3	3	3	4	4	3	0	1145100	5148400	7238000	11107000	11367000	20074000	29125000	14950000	0
Q6DD88	ATL3	Atlastin-3	5	18.3	12.227	0	0	0	2	1	0	5	2	0	0	0	0	1363600	274810	0	10462000	1237200	0
O75531	BANF1	Barrier-to-autointegration factor	5	62.9	26.381	3	4	4	3	3	3	5	3	0	14912000	53283000	37835000	27745000	25214000	44395000	66832000	27375000	0
P07738	BPGM	Bisphosphoglycerate mutase	5	23.9	6.7381	1	1	1	1	2	0	0	4	0	2826200	1379600	1391700	4569700	4090700	0	0	12967000	0
P05937	CALB1	Calbindin	5	24.5	28.85	3	3	0	0	2	2	5	3	0	4486300	10619000	0	0	2675100	6085600	31540000	20133000	0
D6R938	CAMK2D	Calcium/calmodulin-dependent protein kinase type II subunit delta	5	17.1	19.987	0	1	0	5	3	0	0	3	0	0	1331800	0	13360000	6087700	0	0	8139100	0
P40121	CAPG	Macrophage-capping protein	5	29.3	24.271	3	2	3	3	5	1	4	2	0	5499300	5707700	6154600	5885000	13685000	4076900	9214600	2931100	0
P35222	CTNNB1	Catenin beta-1	5	6.8	9.9832	0	0	1	3	2	0	0	2	0	0	0	1858100	13264000	4691000	0	0	7491900	0
P07858	CTSB	Cathepsin B	5	25.1	49.789	0	3	2	2	0	3	3	2	0	0	7692300	6274300	6333500	0	16314000	6151200	5241800	0
Q16678	CYP1B1	Cytochrome P450 1B1	5	16	68.99	1	3	0	3	0	0	4	3	0	312900	3542200	0	1702000	0	0	13468000	6097600	0
P30046	DDT	D-dopachrome decarboxylase	5	49.2	35.634	3	3	5	4	4	5	4	2	0	5548800	13157000	18547000	23452000	15334000	56117000	18501000	17401000	0
Q92841	DDX17	Probable ATP-dependent RNA helicase DDX17	5	8.2	13.32	2	1	2	3	2	3	3	4	0	5457800	4966300	5037100	10797000	6421700	16348000	15739000	26427000	0
P60981	DSTN	Destrin	5	41.8	26.537	5	3	4	3	4	4	3	4	0	15437000	24498000	22098000	29184000	25119000	51332000	38142000	51595000	0
P42126	ECI1	Enoyl-CoA delta isomerase 1, mitochondrial	5	26.2	53.224	1	2	3	3	3	2	2	4	0	1974300	4523300	4854600	9164200	3855100	4870100	10003000	14649000	0
P23142	FBLN1	Fibulin-1	5	17.6	26.429	2	4	1	1	1	0	0	1	0	3236500	9251900	1690100	1850400	2334700	0	0	2255800	0
O75487	GPC4	Glypican-4	5	14.9	23.111	0	3	0	0	1	0	4	0	0	0	4917000	0	0	1785600	0	9684700	0	0
A0A2R8Y6B6	GPX1	Glutathione peroxidase 1	5	44.6	5.5456	0	0	1	2	0	3	0	0	0	0	0	3118000	4118600	0	10644000	0	0	0
Q9UBQ7	GRHPR	Glyoxylate reductase/hydroxypyruvate reductase	5	29.6	41.03	2	3	2	3	3	4	3	3	0	6726000	8054000	2579200	13269000	10425000	25416000	16724000	18733000	0
P30711	GSTT1	Glutathione S-transferase theta-1	5	27.9	5.3573	0	0	0	0	0	4	2	0	0	0	0	0	0	0	14618000	2376500	0	0
P10915	HAPLN1	Hyaluronan and proteoglycan link protein 1	5	24	15.218	1	5	1	0	0	0	0	0	0	1473600	30967000	445720	0	0	0	0	0	0
Q9Y5Z4	HEBP2	Heme-binding protein 2	5	27.8	39.25	3	2	3	0	2	4	1	2	0	8062000	1608200	6343000	0	11885000	32908000	6429000	5251100	0
P31937	HIBADH	3-hydroxyisobutyrate dehydrogenase, mitochondrial	5	29.5	50.202	2	3	3	4	4	2	5	4	0	1474500	12707000	5819100	14261000	8347600	4013200	30292000	16524000	0
P49773	HINT1	Adenosine 5-monophosphoramidase HINT1	5	71.4	25.266	4	2	3	2	2	3	2	4	0	19433000	10799000	12658000	13125000	11534000	24073000	14047000	28039000	0
Q5T7C4	HMGB1	High mobility group protein B1	5	38.6	36.779	2	3	2	4	5	2	5	3	0	20043000	31214000	16130000	43091000	70973000	26121000	81083000	68951000	0
P34932	HSPA4	Heat shock 70 kDa protein 4	5	8.6	9.7979	0	0	0	0	3	1	1	3	0	0	0	0	0	3700000	1483500	2093100	11729000	0
P0DOY3	IGLC3	Immunoglobulin lambda constant 3	5	69.8	71.615	5	5	5	5	5	5	5	5	0	341400000	365200000	227800000	320440000	322690000	382900000	578000000	333590000	0
B9A067	IMMT	MICOS complex subunit MIC60	5	12.5	13.669	0	2	3	3	2	1	4	3	0	0	5255400	6195700	7926100	4447500	1631200	18138000	10385000	0
P28482	MAPK1	Mitogen-activated protein kinase 1	5	18.3	18.332	0	0	0	0	2	2	0	4	0	0	0	0	0	1102900	7155900	0	2136900	0
P29966	MARCKS	Myristoylated alanine-rich C-kinase substrate	5	33.7	29.427	2	3	3	4	5	3	4	3	0	5305900	8292100	11236000	29648000	17740000	16189000	24132000	9961600	0
A0A494C1T2	MTHFD1	C-1-tetrahydrofolate synthase, cytoplasmic (Fragment)	5	12	12.797	2	2	1	1	2	3	4	2	0	1631900	2320000	501680	710670	3015300	8386100	14495000	3372400	0
P09488-2	GSTM1	Isoform 2 of Glutathione S-transferase Mu 1	5	27.1	33.658	2	4	0	0	1	1	1	0	0	4283900	13259000	0	0	1193000	5715300	3987800	0	0
Q86VP6-2	CAND1	Isoform 2 of Cullin-associated NEDD8-dissociated protein 1	5	8.7	31.645	1	0	0	3	4	4	4	4	0	190110	0	0	2079400	4611400	13364000	8361700	8422400	0
P07954-2	FH	Isoform Cytoplasmic of Fumarate hydratase, mitochondrial	5	20.1	30.806	2	3	2	4	1	2	2	2	0	2272900	4211000	3941700	14792000	1997500	6441600	10257000	5279800	0
P18859-2	ATP5J	Isoform 2 of ATP synthase-coupling factor 6, mitochondrial	5	45.7	20.38	3	2	2	4	3	2	4	3	0	9115600	10490000	8530500	24819000	10427000	14535000	15893000	20988000	0
Q08209-3	PPP3CA	Isoform 3 of Protein phosphatase 3 catalytic subunit alpha	5	21.7	18.671	1	2	2	2	3	2	4	4	0	983750	3828300	1594100	3285600	5956200	4286200	11613000	10831000	0
P35637-2	FUS	Isoform Short of RNA-binding protein FUS	5	15	16.001	3	3	3	3	3	4	3	3	0	10509000	12704000	16258000	18126000	10024000	16116000	26449000	18462000	0
P00390-2	GSR	Isoform Cytoplasmic of Glutathione reductase, mitochondrial	5	19	15.075	3	2	1	3	3	2	1	3	0	6594400	4596600	1309300	3846500	10719000	11550000	5873200	19898000	0
Q9H0R4-2	HDHD2	Isoform 2 of Haloacid dehalogenase-like hydrolase domain-containing protein 2	5	62.1	13.595	0	0	3	3	2	4	1	0	0	0	0	2595000	4981500	2340100	10196000	533580	0	0
Q15121-2	PEA15	Isoform 2 of Astrocytic phosphoprotein PEA-15	5	38.4	13.361	2	2	1	2	2	2	2	1	0	7872500	827540	8883300	1745100	5846300	32253000	10892000	10321000	0
P36542-2	ATP5C1	Isoform Heart of ATP synthase subunit gamma, mitochondrial	5	23.6	10.986	1	2	2	2	1	1	4	1	0	1026400	5057100	3364600	6766700	2082700	2488900	17407000	4123900	0
Q9ULV4-3	CORO1C	Isoform 3 of Coronin-1C	5	20.3	9.3797	1	0	0	1	2	1	4	3	0	903920	0	0	1923400	4800100	2223400	8969900	8706200	0
Q9UM54-6	MYO6	Isoform 6 of Unconventional myosin-VI	5	5.9	9.1133	1	3	3	3	2	1	2	3	0	39060	1249500	78743	1810300	124890	59043	298190	207690	0
P45974-2	USP5	Isoform Short of Ubiquitin carboxyl-terminal hydrolase 5	5	11.6	8.5455	1	2	4	2	2	3	2	4	0	2254500	6866700	3254300	6282000	4725800	12006000	8234500	10219000	0
Q16698-2	DECR1	Isoform 2 of 2,4-dienoyl-CoA reductase [(3E)-enoyl-CoA-producing], mitochondrial	5	26.4	7.7904	1	2	3	3	2	1	3	2	0	1711100	13032000	15131000	21840000	10513000	9214400	28114000	13193000	0
Q9UNZ2	NSFL1C	NSFL1 cofactor p47	5	21.9	7.0143	1	2	0	2	0	1	0	0	0	954840	0	0	4545100	0	5442500	0	0	0
P19652	ORM2	Alpha-1-acid glycoprotein 2	5	33.8	74.36	5	5	4	3	4	4	4	4	0	62620000	86354000	52258000	36956000	61610000	135420000	124160000	80807000	0
Q9Y2J8	PADI2	Protein-arginine deiminase type-2	5	14.6	22.819	2	2	2	3	3	1	5	3	0	944800	3383600	1203100	5369500	3964300	630670	11784000	7794700	0
Q5JPU2	PDHA1	Pyruvate dehydrogenase E1 component subunit alpha	5	23.9	17.033	0	1	1	0	3	0	1	1	0	0	1950300	687770	0	3588400	0	2656500	0	0
F2Z2Y4	PDXK	Pyridoxal kinase	5	44.5	8.8899	4	4	3	1	2	2	2	3	0	10223000	8814400	6893100	3542700	7808900	7476100	8223000	10472000	0
B3KQ51	PPP2CA	Serine/threonine-protein phosphatase	5	35.7	25.937	2	3	3	4	4	1	3	4	0	3998900	3688300	4031500	6764100	5676600	0	8528200	5722900	0
A0A2C9F2P4	PPT1	Palmitoyl-protein thioesterase 1	5	28.5	38.795	1	4	3	2	4	4	4	4	0	1687900	12084000	10075000	3633400	16015000	21537000	17753000	30764000	0
Q9UMS4	PRPF19	Pre-mRNA-processing factor 19	5	19.4	10.531	1	1	2	1	2	1	1	3	0	511350	1756600	611090	1593900	5358200	5153100	0	4817300	0
A0A6Q8PGB6	PRX	Periaxin (Fragment)	5	12.4	9.4253	1	3	3	2	1	5	2	3	0	1947900	14513000	13726000	5502700	8140800	40409000	10227000	21883000	0
H0YMZ1	PSMA4	Proteasome subunit alpha type (Fragment)	5	38.6	39.185	3	3	3	4	3	5	4	4	0	5193600	6053200	6441400	14330000	9282800	27055000	14066000	15156000	0
P28066	PSMA5	Proteasome subunit alpha type-5	5	39.8	20.8	4	3	5	3	4	4	4	3	0	9959500	8864800	16507000	14413000	16363000	27503000	24921000	15229000	0
P49721	PSMB2	Proteasome subunit beta type-2	5	41.3	5.4621	0	0	1	2	1	0	1	2	0	0	0	1078900	7718500	726160	0	2408300	1017100	0
P28070	PSMB4	Proteasome subunit beta type-4	5	38.3	69.443	3	4	4	4	3	4	3	5	0	7073500	14877000	8437000	18236000	4190700	20122000	15016000	20985000	0
P43686	PSMC4	26S proteasome regulatory subunit 6B	5	24.2	47.641	1	3	2	4	1	2	0	1	0	1170100	6600100	1677600	9781900	1401000	3395400	0	216680	0
A0A087X1Z3	PSME2	Proteasome activator complex subunit 2	5	29.1	33.528	3	4	2	3	2	4	4	2	0	2497600	3598300	6303200	16398000	6410200	33701000	20366000	10944000	0
P54727	RAD23B	UV excision repair protein RAD23 homolog B	5	20	20.768	3	2	3	4	2	3	1	3	0	4756700	7321600	5402200	10775000	3269700	10413000	0	6733000	0
B5MDF5	RAN	GTP-binding nuclear protein Ran	5	25.3	10.155	3	2	3	3	3	2	4	4	0	6587300	5045400	18202000	21158000	14640000	15354000	24731000	21553000	0
Q9H4A4	RNPEP	Aminopeptidase B	5	15.8	11.346	1	0	0	2	3	3	2	5	0	611130	0	0	1877700	2897900	4168600	2622100	10489000	0
P26373	RPL13	Large ribosomal subunit protein eL13	5	24.2	15.179	1	4	3	3	2	2	3	3	0	67847	6639700	2628200	6554400	2605700	3181000	7364500	11370000	0
E9PLL6	RPL27A	Large ribosomal subunit protein uL15	5	42.6	11.767	1	2	1	1	2	0	4	3	0	1759400	5160900	1001900	0	5669000	0	16415000	12944000	0
A0A2R8Y6J3	RPL5	Large ribosomal subunit protein uL18 (Fragment)	5	28.6	21.705	4	1	3	2	2	3	2	2	0	4724700	4843200	7847300	9373400	6839700	11910000	14022000	11220000	0
P05387	RPLP2	Large ribosomal subunit protein P2	5	76.5	52.497	3	5	4	5	5	4	4	5	0	9020200	40175000	39089000	48351000	30645000	46235000	54858000	43560000	0
P25398	RPS12	Small ribosomal subunit protein eS12	5	51.5	15.346	1	3	3	3	3	3	5	3	0	4977600	15329000	11409000	14443000	9605400	21177000	29516000	14369000	0
D6RG13	RPS3A	Ribosomal protein S3A (Fragment)	5	26.9	7.5259	4	3	4	4	3	2	4	4	0	8305700	9777700	14217000	28729000	12745000	14958000	24197000	32006000	0
Q9Y3I0	RTCB	RNA-splicing ligase RtcB homolog	5	16.8	8.6547	0	1	1	3	3	1	2	1	0	0	1089400	923970	6873000	1505600	560480	2446900	366780	0
J3QL71	SCRN2	Secernin-2	5	22.2	29.079	2	3	3	0	2	4	1	3	0	6552900	17345000	7792600	0	5376100	17358000	4289900	12777000	0
J3KTL2	SRSF1	Serine/arginine-rich splicing factor 1	5	25.3	7.1837	1	0	1	2	4	0	3	1	0	760880	0	1969900	4804800	13870000	0	9627700	4761100	0
P42224	STAT1	Signal transducer and activator of transcription 1-alpha/beta	5	10.8	23.517	1	1	0	4	1	1	3	3	0	2098500	1591700	0	11956000	3839100	906030	9561200	5296800	0
Q9UJZ1	STOML2	Stomatin-like protein 2, mitochondrial	5	27.5	20.284	1	3	1	4	2	1	5	2	0	846740	8995300	820380	7503500	3743500	2659900	14160000	8201700	0
A0A2R8YGD1	TPP1	Tripeptidyl-peptidase 1	5	23.6	36.763	1	2	3	4	4	5	4	3	0	1393700	7677000	9501500	21445000	13256000	61009000	35282000	17143000	0
E9PGT1	TSN	Translin	5	34.5	12.455	0	0	0	1	2	3	3	2	0	0	0	0	3174000	6664600	13399000	7662400	7669500	0
C9JGI3	TYMP	Thymidine phosphorylase (Fragment)	5	18.7	8.9508	0	0	1	3	1	3	1	4	0	0	0	2953100	11491000	1586100	24027000	1261200	14383000	0
Q96QK1	VPS35	Vacuolar protein sorting-associated protein 35	5	10.7	12.795	1	0	0	1	2	1	0	2	0	1149900	0	0	2765500	4141900	2107600	0	1542800	0
P23381	WARS1	Tryptophan--tRNA ligase, cytoplasmic	5	20.4	30.87	2	0	1	4	1	2	2	3	0	3127300	0	1176700	7244800	1472500	372060	1106300	2194200	0
H3BLU7	AKR7A2	Aldo-keto reductase family 7 member A2 (Fragment)	4	23.9	23.025	3	2	3	1	2	3	3	1	0	6130000	6066500	5963800	2877800	5462900	13450000	12964000	4000400	0
A0A087X253	AP2B1	AP complex subunit beta	4	12.7	9.5944	1	2	1	3	0	2	2	2	0	726460	1442300	1000500	4597200	0	2353200	2171400	5207700	0
B0YIW2	APOC3	Apolipoprotein C-III	4	29.1	43.528	1	1	3	3	2	2	1	2	0	19785000	7941600	24608000	37196000	18648000	34610000	13134000	15978000	0
P36405	ARL3	ADP-ribosylation factor-like protein 3	4	39.6	7.7604	1	0	1	2	2	0	2	1	0	1610100	0	1366100	3865300	3261500	0	3649100	2728800	0
O15511	ARPC5	Actin-related protein 2/3 complex subunit 5	4	52.3	15.934	3	1	3	3	3	1	2	1	0	4483400	6357100	9447100	11143000	8558300	3620800	8792300	3461200	0
O75947	ATP5PD	ATP synthase subunit d, mitochondrial	4	38.5	14.955	3	4	4	4	3	3	4	4	0	8009200	13410000	14249000	16257000	14577000	17535000	26362000	21791000	0
P80723	BASP1	Brain acid soluble protein 1	4	47.6	20.022	4	4	4	4	3	3	3	3	0	12934000	13880000	17199000	16655000	11796000	23507000	22738000	17934000	0
P53004	BLVRA	Biliverdin reductase A	4	26	8.8481	1	2	1	2	3	1	3	3	0	736320	3956700	1420400	3321200	4546200	4864800	9891700	9906900	0
O43852	CALU	Calumenin	4	24.4	9.9637	1	2	1	1	0	1	0	0	0	1344900	3882200	1423100	2344900	0	1951300	0	0	0
K7ELA4	CBX1	Chromobox 1	4	47.1	28.862	1	3	2	2	3	0	1	0	0	2027700	2657300	5215800	1628400	6605700	0	3521400	0	0
E9PHK0	CLEC3B	C-type lectin domain family 3 member B	4	33.1	25.203	2	3	3	2	3	3	2	3	0	3669000	5291500	5122800	5999600	6601300	15225000	5329200	10168000	0
P08123	COL1A2	Collagen alpha-2(I) chain	4	3.4	17.526	2	3	2	2	3	2	2	2	0	25221000	44388000	26910000	22729000	32343000	42325000	77647000	51996000	0
P20674	COX5A	Cytochrome c oxidase subunit 5A, mitochondrial	4	41.3	12.128	1	2	2	3	2	3	4	3	0	1210100	6342900	4958300	12230000	4849500	14950000	14563000	13020000	0
O75131	CPNE3	Copine-3	4	7.4	8.196	0	1	0	2	0	1	2	2	0	0	2590700	0	5139300	0	4115600	10518000	7290800	0
P04080	CSTB	Cystatin-B	4	70.4	63.653	3	4	3	3	3	3	3	4	0	39531000	85963000	14726000	51937000	29476000	52316000	46707000	46705000	0
O60716	CTNND1	Catenin delta-1	4	6.8	14.538	1	1	1	2	3	2	3	2	0	280960	783210	231900	3320800	3815800	4255800	5416500	4985400	0
Q16643	DBN1	Drebrin	4	10.5	10.915	3	1	3	0	1	0	2	1	0	6944900	5476900	11829000	0	3146300	0	10205000	8810000	0
B4DDD6	DBNL	Drebrin like	4	17	60.621	2	2	2	3	3	1	1	2	0	3393200	5495700	2824900	5055000	6017400	2459000	1989600	4801300	0
A0A0C4DGS1	DDOST	Dolichyl-diphosphooligosaccharide--protein glycosyltransferase 48 kDa subunit	4	17.8	6.2485	0	0	1	1	2	0	2	2	0	0	0	1229000	512030	2766600	0	3945500	2526500	0
A0A7I2V430	DDX1	ATP-dependent RNA helicase DDX1	4	11.6	35.63	1	1	1	2	2	3	2	2	0	1266300	2299200	1237500	3503300	2441000	7406100	4531800	3594500	0
H0Y400	DDX39B	RNA helicase (Fragment)	4	33.7	15.592	1	0	0	2	1	3	3	2	0	4421400	0	0	6349200	6266400	22714000	14174000	13642000	0
Q9NP97	DYNLRB1	Dynein light chain roadblock-type 1	4	60.4	12.231	4	3	4	3	4	4	4	2	0	13640000	14312000	12595000	13148000	15082000	17987000	13545000	7213200	0
C9JC03	EHD1	EH domain containing 1 (Fragment)	4	23.3	5.156	1	1	1	1	0	1	0	2	0	795330	2835100	1013100	1501000	0	2815900	0	2945100	0
P60842	EIF4A1	Eukaryotic initiation factor 4A-I	4	12.8	6.1495	1	1	1	1	1	2	2	3	0	0	1097800	1847400	2154800	1651900	9540900	5777400	7285900	0
Q01469	FABP5	Fatty acid-binding protein 5	4	43.7	23.989	1	3	0	2	0	1	0	0	0	0	9335500	0	5935300	0	6632600	0	0	0
P16930	FAH	Fumarylacetoacetase	4	16.7	22.539	2	1	2	1	1	1	0	1	0	1441000	641660	1387300	581480	451400	5462400	0	1742500	0
Q8N257	H2BC26	Histone H2B type 3-B	4	27	47.565	4	4	4	4	4	3	4	4	0	196730000	252440000	269600000	243320000	300970000	388300000	603600000	616420000	0
Q9NRV9	HEBP1	Heme-binding protein 1	4	30.7	26.667	2	3	2	4	2	3	3	3	0	2403400	4970800	2960200	8419700	3018700	6106800	5795600	7169300	0
Q5SPM2	HLA-A	HLA class I heavy chain	4	19.7	17.023	0	0	0	2	2	0	3	3	0	0	0	0	9983800	3159000	0	13696000	14317000	0
A0A087WUK2	HNRNPDL	Heterogeneous nuclear ribonucleoprotein D like	4	19.8	8.3909	3	1	2	1	2	1	2	3	0	5401000	2552200	3965000	4643400	8938800	3947500	13481000	15008000	0
B0QZK4	HP1BP3	Heterochromatin protein 1-binding protein 3 (Fragment)	4	26.1	13.244	1	1	0	2	4	0	4	2	0	3247400	3022100	0	11302000	15517000	0	13469000	10141000	0
P61604	HSPE1	10 kDa heat shock protein, mitochondrial	4	33.3	34.521	2	3	4	4	4	3	4	2	0	22983000	51706000	53364000	101080000	52490000	76354000	92667000	65832000	0
A0A9H3ZR93	IGHG3	Immunoglobulin heavy constant gamma 3 (G3m marker) (Fragment)	4	19.1	38.449	2	2	3	2	1	1	1	3	0	32693000	34223000	42254000	14996000	6860600	15953000	12358000	40368000	0
P01619	IGKV3-20	Immunoglobulin kappa variable 3-20	4	46.6	25.767	3	2	2	2	3	2	2	2	0	22376000	6389900	12698000	15183000	34374000	8845000	32699000	18210000	0
B4DY09	ILF2	Interleukin enhancer binding factor 2	4	15.6	7.4901	0	0	0	3	0	0	1	3	0	0	0	0	12219000	0	0	0	16438000	0
Q14974	KPNB1	Importin subunit beta-1	4	8.1	40.731	1	2	1	2	3	2	2	4	0	135640	219620	154520	305780	1467300	2942000	672630	4020900	0
O43813	LANCL1	Glutathione S-transferase LANCL1	4	19.3	12.942	2	2	3	1	3	3	3	4	0	3546000	4877500	7542600	2823000	8511600	17137000	15988000	19564000	0
A0A7I2V412	MACROH2A2	MacroH2A.2 histone	4	18.5	13.172	0	1	4	3	3	0	3	3	0	0	5612600	13105000	13069000	8778000	0	28204000	14638000	0
Q5VV87	MGST3	Microsomal glutathione S-transferase 3	4	48.1	19.315	1	2	2	3	3	1	4	3	0	1079200	6040900	960360	10859000	7639900	3495700	18872000	14151000	0
P58546	MTPN	Myotrophin	4	64.4	65.104	2	3	4	3	3	3	3	3	0	13518000	22802000	30211000	29841000	25593000	54582000	30302000	25435000	0
P24844	MYL9	Myosin regulatory light polypeptide 9	4	29.1	16.612	2	2	2	1	2	1	2	1	0	3650500	8478700	6567100	5734400	7094300	3266100	11813000	3373700	0
O60888-3	CUTA	Isoform C of Protein CutA	4	46.8	23.428	3	3	4	4	2	3	2	2	0	4692900	7731700	6148900	12867000	2990900	10552000	7359500	4815900	0
P28331-4	NDUFS1	Isoform 4 of NADH-ubiquinone oxidoreductase 75 kDa subunit, mitochondrial	4	7.8	23.009	0	2	0	1	0	1	1	0	0	0	3141700	0	2967000	0	3261700	3703600	0	0
P25325-2	MPST	Isoform 2 of 3-mercaptopyruvate sulfurtransferase	4	22.4	19.645	0	3	1	1	2	3	2	2	0	0	4574100	1376500	1623100	1594800	10788000	4310600	3536200	0
Q9UEY8-2	ADD3	Isoform 1 of Gamma-adducin	4	10.1	18.774	4	1	2	3	3	3	3	3	0	6041100	1870500	2739200	5258800	4267300	8249600	7268400	6373300	0
Q15404-2	RSU1	Isoform 2 of Ras suppressor protein 1	4	33.9	17.277	2	3	2	3	2	2	2	2	0	2610200	9097300	4458800	9577400	2395500	10836000	6650100	4045500	0
P55209-3	NAP1L1	Isoform 3 of Nucleosome assembly protein 1-like 1	4	27.6	16.285	1	2	3	1	2	1	1	1	0	5740200	9108000	11109000	10715000	9380700	19233000	12970000	10378000	0
P01861-1	IGHG4	Isoform 1 of Immunoglobulin heavy constant gamma 4	4	30.3	13.22	3	2	1	2	2	1	1	1	0	21662000	18070000	6776600	17269000	27740000	6917100	6607400	6575900	0
P09543-2	CNP	Isoform CNPI of 2,3-cyclic-nucleotide 3-phosphodiesterase	4	22.2	12.47	1	3	1	1	2	1	2	3	0	172820	4753900	1255400	380700	1831000	1482100	3298000	10821000	0
Q9UQ80-2	PA2G4	Isoform 2 of Proliferation-associated protein 2G4	4	24.1	12.183	1	4	2	2	1	2	3	2	0	2652300	11095000	2698800	6761800	3309700	5261000	9144700	8011200	0
Q09028-3	RBBP4	Isoform 3 of Histone-binding protein RBBP4	4	15.1	10.353	0	1	1	1	1	2	3	2	0	0	2167100	2373000	1222100	1918000	5305000	7640800	7075000	0
P50991-2	CCT4	Isoform 2 of T-complex protein 1 subunit delta	4	10.6	9.5224	1	2	0	2	2	4	3	2	0	1317200	3006300	0	3237300	3196800	15644000	9942100	3977600	0
P63092-3	GNAS	Isoform 3 of Guanine nucleotide-binding protein G(s) subunit alpha isoforms short	4	23.2	9.2187	1	2	1	4	2	2	2	3	0	604650	4199200	591820	5566700	1559300	2675400	5408100	4644800	0
P12036-2	NEFH	Isoform 2 of Neurofilament heavy polypeptide	4	7.2	7.9935	0	0	1	3	0	1	1	1	0	0	0	1079800	11511000	0	5117400	2263000	2229700	0
Q9NQR4	NIT2	Omega-amidase NIT2	4	32.6	5.5072	2	4	2	2	2	1	1	2	0	1838000	14900000	9429900	2575200	14362000	4081000	3669200	3113700	0
P55786	NPEPPS	Puromycin-sensitive aminopeptidase	4	8.1	10.452	0	0	0	1	0	4	0	2	0	0	0	0	906810	0	7688100	0	3536300	0
A0A7I2V5S2	NPM1	Nucleophosmin	4	28.5	62.495	2	3	3	4	4	3	4	4	0	3121700	16170000	8596900	30013000	19557000	20126000	34248000	17645000	0
Q02818	NUCB1	Nucleobindin-1	4	15.6	8.59	2	1	4	1	1	0	1	0	0	1465600	1098900	10059000	1278000	2022300	0	3580200	0	0
P61970	NUTF2	Nuclear transport factor 2	4	51.2	27.188	3	3	3	3	3	4	3	3	0	13592000	18237000	19239000	15141000	25836000	62319000	31510000	19056000	0
F5GYN4	OTUB1	ubiquitinyl hydrolase 1	4	22.8	23.511	1	0	3	0	3	2	0	1	0	1455100	0	4045400	0	2287100	7537800	0	3344600	0
P68402	PAFAH1B2	Platelet-activating factor acetylhydrolase IB subunit alpha2	4	31.4	34.285	4	3	3	4	3	4	4	4	0	7217200	6536500	3821300	16462000	7576700	17181000	9391300	12605000	0
Q15366	PCBP2	Poly(rC)-binding protein 2	4	20.3	13.647	2	3	4	3	4	2	3	4	0	3950300	7294900	12008000	15155000	12227000	16448000	14529000	22997000	0
O15212	PFDN6	Prefoldin subunit 6	4	45.7	35.422	1	0	4	1	0	0	0	0	0	1440900	0	4678000	4847100	0	0	0	0	0
Q9NRX4	PHPT1	14 kDa phosphohistidine phosphatase	4	53.6	16.656	2	3	3	2	3	4	3	3	0	7331100	14731000	12463000	8841900	9747100	27395000	16292000	15827000	0
J3QQV6	PNPO	pyridoxal 5-phosphate synthase (Fragment)	4	42.4	19.175	2	1	2	2	3	3	1	2	0	444810	0	476900	1459700	2010900	14002000	5192800	2904100	0
A0A9L9PY40	POGLUT3	Protein O-glucosyltransferase 3	4	11.2	16.08	0	2	1	1	0	0	3	1	0	0	3752800	884820	599460	0	0	5792300	0	0
A0A024RA52	PSMA2	Proteasome subunit alpha type	4	26.5	9.9902	2	2	3	3	2	2	2	2	0	3145200	3980700	3516200	7111900	4799100	16619000	8689400	10660000	0
P20618	PSMB1	Proteasome subunit beta type-1	4	27.4	26.109	0	2	1	1	2	1	2	2	0	0	6198400	1877800	4922200	4085900	3651000	5212100	7193200	0
A0A087WUL2	PSMB3	Proteasome subunit beta type-3 (Fragment)	4	45.5	17.253	1	0	2	4	3	3	4	4	0	250950	0	3643800	14295000	6783900	14601000	13563000	14893000	0
E9PM69	PSMC3	Proteasome 26S subunit, ATPase 3	4	16.4	21.496	1	0	2	2	3	3	0	0	0	639220	0	2259500	2310200	3061900	5770600	0	0	0
A0A087X2I1	PSMC6	Proteasome 26S subunit, ATPase 6	4	18.4	11.42	1	1	0	3	0	1	1	0	0	1846300	1528100	0	7182500	0	3719600	4549300	0	0
F6WIT2	PTPA	Serine/threonine-protein phosphatase 2A activator	4	22.6	11.386	0	0	0	2	0	1	1	1	0	0	0	0	4474000	0	1405400	1323300	1864200	0
Q00577	PURA	Transcriptional activator protein Pur-alpha	4	27	57.72	4	3	3	4	4	4	4	4	0	8430800	15349000	7289600	22641000	18807000	22235000	26899000	20316000	0
A0A994J6T1	RAC1	Ras-related C3 botulinum toxin substrate 1	4	27.1	9.4242	1	2	1	1	1	1	3	3	0	3729700	6321300	0	11101000	7293700	16927000	17215000	24866000	0
Q15293	RCN1	Reticulocalbin-1	4	22.4	10.327	1	2	1	1	1	1	1	0	0	2678900	10374000	0	4181400	2805500	0	3779100	0	0
A0A087WXM6	RPL17	Large ribosomal subunit protein uL22 (Fragment)	4	31.4	4.7133	0	0	1	0	3	1	1	1	0	0	0	6469400	0	4463600	2633200	4645700	1885300	0
Q9Y3U8	RPL36	Large ribosomal subunit protein eL36	4	30.5	5.7838	0	1	0	3	1	1	4	1	0	0	3844100	0	5983500	1726900	2863100	12744000	2279500	0
Q02878	RPL6	Large ribosomal subunit protein eL6	4	18.8	25.168	1	1	2	2	2	2	4	2	0	1021500	1007600	1128600	2519200	2050900	1726800	12260000	2817100	0
P62424	RPL7A	Large ribosomal subunit protein eL8	4	15.4	12.206	1	3	2	2	2	1	2	1	0	933150	9576800	5167100	5386100	6432100	6337700	10253000	2616900	0
P05386	RPLP1	Large ribosomal subunit protein P1	4	79.8	17.956	1	2	2	2	1	1	4	2	0	3296200	20774000	10172000	19362000	4592900	9326700	28470000	9086600	0
E9PQD7	RPS2	Ribosomal protein S2	4	23.4	28.677	1	3	3	3	3	1	4	3	0	600180	6948600	5003500	9586600	4902100	2650800	15712000	8196400	0
P62081	RPS7	Small ribosomal subunit protein eS7	4	38.7	28.819	3	3	4	4	4	4	4	4	0	2954800	7918900	7504000	8744600	8318800	11016000	18164000	8399900	0
Q99584	S100A13	Protein S100-A13	4	38.8	41.997	3	4	3	4	4	3	3	4	0	18029000	29533000	24678000	40581000	37574000	60208000	36629000	50224000	0
A0A2R8YCS7	SAMHD1	Deoxynucleoside triphosphate triphosphohydrolase SAMHD1	4	10	34.863	0	0	0	1	1	1	1	4	0	0	0	0	571340	437480	1103100	1564500	12297000	0
F8VVM2	SLC25A3	Solute carrier family 25 member 3	4	19.4	12.832	1	2	3	2	2	1	3	4	0	1098700	7834900	5334300	6979000	6929600	2663500	33353000	27796000	0
E7EPV7	SNCA	Alpha-synuclein	4	46.1	26.634	1	0	2	3	1	1	0	1	0	67938	0	4745100	12022000	151760	158750	0	238440	0
P11277	SPTB	Spectrin beta chain, erythrocytic	4	2.5	8.3151	0	0	1	1	0	1	0	4	0	0	0	0	1899900	0	0	0	4507000	0
J3QL05	SRSF2	Serine and arginine rich splicing factor 2 (Fragment)	4	36.9	47.979	2	2	2	2	1	0	2	2	0	3435800	5375700	7009500	9987500	1999000	0	10666000	12065000	0
P53999	SUB1	Activated RNA polymerase II transcriptional coactivator p15	4	30.7	18.157	2	3	2	3	3	0	2	1	0	4026600	7422200	2778500	9444900	6859600	0	6896000	1845900	0
P53597	SUCLG1	Succinate--CoA ligase [ADP/GDP-forming] subunit alpha, mitochondrial	4	21.4	13.2	1	3	3	4	3	2	3	3	0	375440	6125900	6001400	13059000	4852000	3963700	10939000	12692000	0
Q5T8U5	SURF4	Surfeit locus protein 4	4	26.9	45.78	0	1	0	1	1	0	4	2	0	0	589000	0	777990	827050	0	5990800	1816500	0
O60506	SYNCRIP	Heterogeneous nuclear ribonucleoprotein Q	4	9.3	32.682	1	1	2	4	2	2	3	3	0	787150	2275400	3141000	8417900	2957900	3561500	10392000	8583700	0
Q99426	TBCB	Tubulin-folding cofactor B	4	26.6	17.49	2	1	1	2	3	1	1	1	0	2185700	3243000	1838200	6565700	5683500	5066100	2107800	3690600	0
C9JTY3	TFG	Trafficking from ER to golgi regulator	4	34	5.1794	3	1	2	1	1	0	1	1	0	9799500	3959600	3217200	5771200	3755300	0	6087800	2822700	0
P62328	TMSB4X	Thymosin beta-4	4	86.4	24.517	4	3	4	4	4	4	3	4	0	97992000	124890000	185730000	183040000	90762000	232090000	198060000	135090000	0
Q13263	TRIM28	Transcription intermediary factor 1-beta	4	7.2	6.7914	0	0	0	1	1	0	2	0	0	0	0	0	3957900	0	0	3322700	0	0
Q9BUF5	TUBB6	Tubulin beta-6 chain	4	19.7	18.262	3	2	3	3	2	3	3	4	0	3358700	8715200	3811800	9505500	3790200	13344000	8101500	9043500	0
A0A7I2YQ74	UGP2	UTP--glucose-1-phosphate uridylyltransferase	4	13.3	7.1147	0	1	1	2	2	1	2	0	0	0	1712100	0	5389300	2917300	6650100	7139800	0	0
Q6EMK4	VASN	Vasorin	4	11.3	35.194	3	2	4	3	3	4	3	4	0	3597900	2061700	4704400	3760500	4206900	12560000	6809600	6958200	0
Q9BWD1	ACAT2	Acetyl-CoA acetyltransferase, cytosolic	3	20.9	9.1151	0	0	0	2	1	2	2	1	0	0	0	0	5539700	1804400	8484200	7198800	0	0
P42025	ACTR1B	Beta-centractin	3	14.4	7.3095	2	1	2	2	1	3	1	2	0	4598300	2109300	5200600	10429000	5612000	19167000	2990800	11776000	0
Q15847	ADIRF	Adipogenesis regulatory factor	3	71.1	17.431	3	3	3	3	3	3	1	2	0	21047000	34507000	29016000	30567000	21546000	38187000	15900000	11755000	0
Q5TIG5	AFDN	Afadin, adherens junction formation factor	3	3	20.136	0	1	0	0	2	0	1	0	0	0	1648000	0	0	2903300	0	2520500	0	0
P00568	AK1	Adenylate kinase isoenzyme 1	3	19.6	9.5843	1	2	1	1	1	3	1	2	0	656840	911670	940630	1259100	1450700	16066000	2108100	7862400	0
H0YN26	ANP32A	Acidic leucine-rich nuclear phosphoprotein 32 family member	3	25.4	7.6433	2	0	1	0	3	2	0	1	0	5164100	0	2226700	0	13357000	14010000	0	5893100	0
P52566	ARHGDIB	Rho GDP-dissociation inhibitor 2	3	33.8	10.94	0	1	2	2	1	2	1	2	0	0	5771100	2676700	8189700	527040	12270000	5085100	6107000	0
F8VR50	ARPC3	Actin related protein 2/3 complex subunit 3 (Fragment)	3	32.1	36.933	2	1	2	1	2	2	0	2	0	5809500	6682200	1148100	729800	7096800	8060200	0	9621900	0
B7Z9S8	ATP1B1	Sodium/potassium-transporting ATPase subunit beta	3	15.4	7.6157	0	1	1	3	1	1	2	2	0	0	2814700	2570000	12287000	3101300	6595200	11852000	7591000	0
P24539	ATP5PB	ATP synthase F(0) complex subunit B1, mitochondrial	3	17.2	5.2184	1	2	1	2	2	1	3	3	0	291290	623320	235100	1088700	582380	1253300	4711400	2909200	0
Q9BUT1	BDH2	Dehydrogenase/reductase SDR family member 6	3	19.6	11.145	0	0	0	0	0	1	2	1	0	0	0	0	0	0	14068000	5223900	4611300	0
A0A8Q3SI88	C8B	Complement component C8 beta chain	3	14.1	11.44	0	1	1	0	1	2	3	1	0	0	0	0	0	0	0	1938300	0	0
C9JE82	CACNA2D2	Calcium voltage-gated channel auxiliary subunit alpha2delta 2	3	5.9	5.8989	0	0	0	0	0	0	3	0	0	0	0	0	0	0	0	4828400	0	0
P52907	CAPZA1	F-actin-capping protein subunit alpha-1	3	17.1	9.0582	2	3	3	3	3	2	3	3	0	7914400	11218000	9578100	17291000	11270000	15166000	12964000	12215000	0
E9PJK1	CD81	CD81 molecule	3	35.8	44.691	0	0	1	2	2	0	1	2	0	0	0	1271000	7999500	5084700	0	3551000	12404000	0
A6NNI4	CD9	CD9 molecule	3	29.6	21.401	1	2	2	2	2	1	2	2	0	0	9947300	8087100	11394000	9581500	0	16588000	2787200	0
P60953	CDC42	Cell division control protein 42 homolog	3	34.6	9.3333	0	3	1	2	1	2	2	2	0	0	4729500	879010	2899300	1267600	4852300	4259600	5188500	0
Q14019	COTL1	Coactosin-like protein	3	39.4	55.477	3	3	3	3	3	3	3	3	0	41126000	32198000	13290000	34896000	20914000	29993000	28255000	32647000	0
I3L297	CRK	CRK proto-oncogene, adaptor protein	3	19.3	12.94	1	1	2	1	0	0	2	0	0	0	997000	2485100	931570	0	0	2268300	0	0
A0A0C4DGI3	CS	Citrate synthase	3	16.8	13.025	0	1	2	1	1	1	2	1	0	0	1791100	1512600	0	1836600	0	7872700	1065300	0
Q5SRQ6	CSNK2B	Casein kinase II subunit beta	3	29.9	11.624	0	2	0	3	0	0	2	1	0	0	4909700	0	10818000	0	0	9971000	1532700	0
E9PP21	CSRP1	Cysteine and glycine-rich protein 1	3	33.8	16.547	2	1	2	3	2	3	1	2	0	7457000	2598200	9164500	22304000	8604400	23314000	2766500	12964000	0
E9PEX6	DLD	Dihydrolipoyl dehydrogenase	3	13.6	27.207	1	2	2	3	1	2	3	3	0	1161200	4321800	3442000	11780000	1920200	6536700	12332000	9216300	0
P63167	DYNLL1	Dynein light chain 1, cytoplasmic	3	50.6	44.724	2	3	1	3	3	2	3	3	0	4862500	22977000	5522900	32822000	19073000	16913000	36249000	23815000	0
A0A0C4DGA2	ECI2	Enoyl-CoA delta isomerase 2	3	15.4	5.5445	0	0	0	1	1	0	1	0	0	0	0	0	2049100	1243500	0	2812800	0	0
E9PRU1	EFEMP2	EGF containing fibulin extracellular matrix protein 2	3	13.1	26.628	0	3	0	1	0	0	1	1	0	0	6125500	0	1377000	0	0	2124500	1254600	0
P30040	ERP29	Endoplasmic reticulum resident protein 29	3	19.5	17.721	1	1	2	2	2	2	1	2	0	2254200	3159300	5086900	8147700	3672700	9624800	4826300	9815400	0
Q00688	FKBP3	Peptidyl-prolyl cis-trans isomerase FKBP3	3	15.2	6.0524	1	1	1	3	1	1	1	0	0	4014200	6247800	1873700	14084000	6551600	7875700	1667900	0	0
Q06828	FMOD	Fibromodulin	3	13.6	28.349	1	2	1	1	3	0	1	0	0	3261000	5348900	1921300	3079900	8828400	0	3766500	0	0
E9PEB5	FUBP1	Far upstream element binding protein 1	3	7.3	25.213	1	0	0	2	0	1	2	0	0	0	0	0	6146200	0	2620500	4032600	0	0
A0A8Q3SJB9	G6PD	Glucose-6-phosphate 1-dehydrogenase (Fragment)	3	8.9	16.184	0	1	0	1	0	3	2	3	0	0	2343500	0	2968500	0	15180000	6239700	7991900	0
A0A1W2PQV2	GCSH	Glycine cleavage system protein H (Fragment)	3	67	31.118	1	1	2	2	2	1	3	1	0	1847300	4170800	2845800	3205300	2317800	3490700	10868000	2485300	0
G3V4P8	GMFB	Glia maturation factor beta (Fragment)	3	44	5.8724	3	1	2	2	2	3	2	2	0	9904100	2527600	5017000	17544000	18999000	29700000	16786000	13954000	0
P29992	GNA11	Guanine nucleotide-binding protein subunit alpha-11	3	12.3	11.008	0	0	0	1	1	0	1	2	0	0	0	0	2013600	1502600	0	1008100	5151700	0
P08754	GNAI3	Guanine nucleotide-binding protein G(i) subunit alpha-3	3	17.8	6.7393	0	0	0	1	1	0	3	1	0	0	0	0	1287000	570010	0	7844700	940860	0
A0A994J4R3	H1-10	H1.10 linker histone	3	12.5	8.0099	1	0	2	3	3	0	1	2	0	0	0	7181500	11795000	6469600	0	14699000	18405000	0
P16403	H1-2	Histone H1.2	3	9.9	16.132	3	3	1	1	3	3	1	3	0	11970000	22496000	3281700	3833200	76798000	13077000	3542400	127660000	0
Q71UI9	H2AZ2	Histone H2A.V	3	24.2	8.4786	3	2	2	2	2	1	2	2	0	5035800	5843300	8171400	8490500	11072000	9560900	23744000	20054000	0
Q5URX0	HEXB	Beta-hexosaminidase subunit beta	3	14.5	5.185	0	2	0	1	0	1	0	0	0	0	1928400	0	1726000	0	3034000	0	0	0
P00492	HPRT1	Hypoxanthine-guanine phosphoribosyltransferase	3	22.9	13.552	0	1	1	0	0	1	0	1	0	0	1691100	939540	0	0	2324100	0	987360	0
H7C5G1	IAH1	Isoamyl acetate-hydrolyzing esterase 1 homolog (Fragment)	3	22.4	13.631	2	2	3	2	2	3	2	2	0	2396900	3113600	2693400	4335800	4324800	7297000	6717300	3824900	0
A0A0G2JMB2	IGHA2	Immunoglobulin heavy constant alpha 2 (Fragment)	3	22.1	18.558	0	0	0	2	1	0	1	2	0	0	0	0	19309000	3861800	0	3655300	12085000	0
P0DP04	IGHV3-43D	Immunoglobulin heavy variable 3-43D	3	34.7	40.188	2	1	2	1	1	1	0	1	0	1524600	0	3944900	0	1322000	0	0	0	0
A0A4W8ZXM2	IGHV3-72	Immunoglobulin heavy variable 3-72	3	36.6	60.091	3	1	2	2	2	2	2	2	0	3101800	0	2340900	3040700	4716500	5540800	4123100	4853800	0
P0DP08	IGHV4-38-2	Immunoglobulin heavy variable 4-38-2	3	23.1	30.132	1	2	1	3	1	2	1	0	0	3700200	38477	4258900	7819500	2612900	483480	246750	0	0
P06310	IGKV2-30	Immunoglobulin kappa variable 2-30	3	38.3	14.359	2	1	2	1	2	1	1	1	0	50226000	29463000	58297000	83174000	42930000	84123000	46135000	63656000	0
A0A0A0MTH3	ILK	Integrin-linked protein kinase	3	8.1	16.795	1	1	1	2	2	0	3	1	0	1522600	2006900	0	6209600	3534500	0	9197700	4636400	0
E5RIP7	IMPA1	Inositol-1-monophosphatase (Fragment)	3	25	14.137	1	2	1	2	3	1	2	2	0	2229500	3071900	1156400	2281700	5327200	559150	3060800	3423800	0
A0A8V8TKU8	ITGAV	Integrin subunit alpha V	3	8.1	5.2536	1	1	0	2	2	1	1	1	0	0	0	0	2286900	735230	0	0	0	0
P11047	LAMC1	Laminin subunit gamma-1	3	3.4	50.368	1	2	0	1	0	2	2	2	0	987900	704620	0	2438000	0	3637200	4226900	4163500	0
E7EPK0	LIMCH1	LIM and calponin homology domains 1	3	5.6	4.8708	1	0	1	0	0	1	1	0	0	2061100	0	1011200	0	0	3954000	0	0	0
A1QJE5	MAPK3	mitogen-activated protein kinase	3	17.4	8.8341	0	1	0	2	2	3	3	2	0	0	1720700	0	5759800	3078500	10619000	7309300	6430600	0
P14174	MIF	Macrophage migration inhibitory factor	3	35.7	30.358	3	2	2	3	3	2	3	2	0	59729000	191750000	39453000	183210000	143890000	178820000	152970000	138960000	0
F5H6E2	MYO1C	Myosin IC	3	6	28.272	0	0	0	1	0	0	2	3	0	0	0	0	197840	0	0	1437500	1897200	0
P62195-2	PSMC5	Isoform 2 of 26S proteasome regulatory subunit 8	3	13.6	69.202	0	0	0	2	1	1	0	1	0	0	0	0	5522100	0	2689200	0	1516100	0
P20073-2	ANXA7	Isoform 2 of Annexin A7	3	9	50.342	0	2	0	2	2	0	3	3	0	0	12234000	0	14980000	6396800	0	23465000	16819000	0
P50995-2	ANXA11	Isoform 2 of Annexin A11	3	9.1	41.752	0	3	1	2	0	0	2	2	0	0	7051600	1095300	5262800	0	0	7412800	3811100	0
Q12797-10	ASPH	Isoform 10 of Aspartyl/asparaginyl beta-hydroxylase	3	7.5	38.916	1	3	3	2	3	1	3	3	0	1848900	7058400	5248500	10183000	8527600	3902700	19508000	16097000	0
P31942-3	HNRNPH3	Isoform 3 of Heterogeneous nuclear ribonucleoprotein H3	3	16.8	29.941	2	2	0	1	2	2	2	1	0	3443100	4484100	0	5332800	6512800	7602300	9519200	4043700	0
Q9H8Y8-2	GORASP2	Isoform 2 of Golgi reassembly-stacking protein 2	3	15.6	26.577	1	1	2	2	1	0	2	1	0	539000	5867200	3062500	3742400	2122400	0	5392700	4821800	0
Q9NZM1-5	MYOF	Isoform 5 of Myoferlin	3	3	13.486	0	1	1	2	2	1	1	3	0	0	3669600	0	5764300	2517400	1562400	2249600	11770000	0
P21980-2	TGM2	Isoform 2 of Protein-glutamine gamma-glutamyltransferase 2	3	9.5	10.239	0	1	0	2	3	1	2	3	0	0	0	0	2555400	2559800	0	3082600	4100200	0
O75340-2	PDCD6	Isoform 2 of Programmed cell death protein 6	3	29.6	10.179	1	2	0	2	0	1	3	0	0	976090	3732400	0	0	0	0	2241700	0	0
P25788-2	PSMA3	Isoform 2 of Proteasome subunit alpha type-3	3	12.5	9.1385	0	0	0	2	1	2	1	1	0	0	0	0	3903100	3436300	14754000	3604900	6795200	0
Q9NUJ1-3	ABHD10	Isoform 3 of Palmitoyl-protein thioesterase ABHD10, mitochondrial	3	22.9	7.5924	0	1	0	2	0	0	1	0	0	0	0	0	4349600	0	0	0	0	0
Q9C040-2	TRIM2	Isoform 2 of Tripartite motif-containing protein 2	3	6.6	6.3161	2	1	2	2	2	1	1	3	0	4479600	3682400	4117600	7644400	6465500	4056900	3296500	12679000	0
J3KRC4	NT5C	5, 3-nucleotidase, cytosolic	3	30.8	26.871	3	1	3	2	3	3	3	2	0	2306800	3973400	3994600	3166100	4710500	8980200	6276000	3827000	0
Q9NZJ9	NUDT4	Diphosphoinositol polyphosphate phosphohydrolase 2	3	26.7	29.432	2	2	3	2	3	1	3	3	0	9542800	9812900	8184500	10563000	12125000	10269000	11784000	16488000	0
A6NFX8	NUDT5	Nudix hydrolase 5	3	14.2	4.8101	2	0	0	0	1	1	1	0	0	1507200	0	0	0	1299400	4242200	3696900	0	0
J3KQ32	OLA1	Obg-like ATPase 1	3	12	11.216	1	1	2	1	2	2	3	1	0	1157500	2026800	1949700	1856800	4062100	10781000	10394000	2334100	0
C9JQ45	PFN2	Profilin	3	51.8	10.155	3	0	2	1	1	1	1	1	0	10880000	0	5366500	1785600	4276100	0	3675100	7492200	0
A0A3B3ITK7	PGM1	Phosphoglucomutase-1	3	9.4	13.528	2	2	1	2	2	2	2	3	0	281210	629980	60150	516640	438660	1345600	917350	883390	0
P51178	PLCD1	1-phosphatidylinositol 4,5-bisphosphate phosphodiesterase delta-1	3	8.5	8.0259	1	0	0	1	0	2	1	1	0	768870	0	0	1696100	0	2615300	2345500	2780200	0
C9J177	PPP1R7	Protein phosphatase 1 regulatory subunit 7 (Fragment)	3	23.2	23.594	2	2	1	1	2	1	1	1	0	4500300	1154200	4086100	5621000	3814600	6796500	1177500	581760	0
F6U1T9	PPP3R1	Protein phosphatase 3 regulatory subunit B, alpha	3	48.1	7.9	0	0	1	1	1	2	0	1	0	0	0	590190	0	0	5405600	0	0	0
Q13162	PRDX4	Peroxiredoxin-4	3	21.8	12.742	1	2	0	0	0	0	2	1	0	2813000	18780000	0	0	0	0	10398000	2290100	0
P10644	PRKAR1A	cAMP-dependent protein kinase type I-alpha regulatory subunit	3	15.5	9.3987	0	0	1	0	0	1	0	3	0	0	0	70147	0	0	642170	0	5063600	0
B1ALA9	PRPS1	Ribose-phosphate pyrophosphokinase 1	3	18.6	13.202	1	1	0	1	0	3	3	3	0	1964000	1727600	0	1802700	0	9830200	12981000	6480700	0
Q5VWC4	PSMD4	26S proteasome non-ATPase regulatory subunit 4	3	8.7	5.1916	1	1	1	2	0	0	0	0	0	743730	1785000	2422500	1207200	0	0	0	0	0
A0A087WYT3	PTGES3	Prostaglandin E synthase 3	3	22.6	6.9075	1	0	0	1	2	0	1	2	0	2406100	0	0	5076700	6503000	0	11216000	20654000	0
C9JR52	PTN	Pleiotrophin	3	24.1	61.768	3	3	3	3	2	1	2	2	0	35200000	53097000	53893000	49600000	42351000	46807000	49886000	25615000	0
X6RFL8	RAB14	Ras-related protein Rab-14 (Fragment)	3	23.8	7.6723	1	1	2	0	1	0	0	2	0	1156200	1694400	6160700	0	2064800	0	0	5798700	0
E9PLD0	RAB1B	Ras-related protein Rab-1A	3	26	43.013	3	3	3	3	3	3	3	3	0	6583700	9680000	6317500	9327600	7699800	18794000	15012000	14346000	0
P51148	RAB5C	Ras-related protein Rab-5C	3	18.1	18.201	1	2	2	2	1	0	2	3	0	2387500	4731700	4223400	5681200	4468500	0	7456100	14886000	0
C9JXG8	RANBP1	RAN binding protein 1 (Fragment)	3	37.9	6.1267	1	0	0	2	1	1	0	0	0	0	0	0	7571500	1866100	0	0	0	0
H3BR27	RBMX	RNA binding motif protein X-linked	3	44.9	12.576	2	1	1	2	1	1	1	2	0	5747100	2735300	0	14490000	4762300	4844700	3934600	6484300	0
Q14257	RCN2	Reticulocalbin-2	3	21.8	9.0469	0	0	1	2	0	0	0	0	0	0	0	2355100	2275000	0	0	0	0	0
X1WI28	RPL10	Large ribosomal subunit protein uL16 (Fragment)	3	21.5	9.2093	0	1	1	1	2	1	3	1	0	0	4138100	1016900	2724600	6679500	2186400	17500000	2520000	0
P35268	RPL22	Large ribosomal subunit protein eL22	3	39.1	25.45	1	3	0	3	3	0	3	3	0	1040300	7669200	0	11952000	6207900	0	17703000	13571000	0
C9JD32	RPL23	Ribosomal protein L23 (Fragment)	3	47.3	16.683	0	2	2	1	1	0	3	1	0	0	11607000	7226200	8636500	1219000	0	22293000	9501900	0
C9JXB8	RPL24	Ribosomal protein L24	3	24.8	8.7895	1	2	2	1	2	2	2	2	0	988460	2397900	1748600	2492700	3513100	3944800	7573600	4881300	0
A8MUD9	RPL7	Large ribosomal subunit protein uL30	3	20.7	14.849	0	2	0	2	3	1	2	2	0	0	5621500	0	3137600	6762400	4295500	10125000	4289600	0
G3V210	RPLP0	Large ribosomal subunit protein uL10	3	26.5	16.021	3	2	3	3	2	2	3	3	0	4396800	13955000	8003300	13909000	6633200	14224000	21627000	15756000	0
P62851	RPS25	Small ribosomal subunit protein eS25	3	24	5.5357	0	3	0	0	0	1	3	2	0	0	8114400	0	0	0	2203600	15934000	8879700	0
P62979	RPS27A	Ubiquitin-ribosomal protein eS31 fusion protein	3	28.2	33.519	3	2	3	3	3	3	3	3	0	16681000	19427000	19486000	39346000	33303000	40775000	32335000	28279000	0
P62701	RPS4X	Small ribosomal subunit protein eS4, X isoform	3	14.4	14.546	1	2	1	1	1	1	3	2	0	1113100	7897600	911000	3789500	3148900	3792000	17746000	10727000	0
P62753	RPS6	Small ribosomal subunit protein eS6	3	12.9	30.311	0	1	2	1	1	1	2	2	0	0	2599500	4260600	3727400	2584600	3814000	10126000	4859500	0
F8W7S5	RRBP1	Ribosome binding protein 1	3	7.2	12.388	0	1	1	1	2	0	1	3	0	0	45655	2262700	36275	2748900	0	50349	3671500	0
A0A087WXX8	SDHB	Succinate dehydrogenase [ubiquinone] iron-sulfur subunit, mitochondrial	3	15.2	5.4842	0	1	0	1	0	0	3	1	0	0	0	0	1485800	0	0	5694000	0	0
A0A8I5KS71	SET	SET nuclear proto-oncogene	3	24	46.769	3	2	3	2	3	3	2	2	0	4412300	1125100	5514700	4763000	4902800	13458000	6401000	3279600	0
Q7KZF4	SND1	Staphylococcal nuclease domain-containing protein 1	3	8.7	9.6542	1	2	1	0	1	1	3	1	0	1268000	3583400	860880	0	1456300	4277500	9496800	2969500	0
P62314	SNRPD1	Small nuclear ribonucleoprotein Sm D1	3	45.4	31.475	0	1	2	2	1	1	2	2	0	0	6214100	2941000	5528000	767520	1030700	9244100	9236100	0
P62318	SNRPD3	Small nuclear ribonucleoprotein Sm D3	3	31.7	6.9103	1	2	2	3	2	2	2	2	0	1084700	4441100	4712700	12741000	3825000	5502600	7142500	6364600	0
A0A8V8TMD6	SORBS2	Sorbin and SH3 domain containing 2 (Fragment)	3	14.2	11.465	1	1	2	1	3	1	1	1	0	4337600	9850400	7714300	8126000	19284000	12351000	9234500	13853000	0
P49458	SRP9	Signal recognition particle 9 kDa protein	3	34.9	8.6483	1	1	2	2	2	0	3	2	0	1712600	1377700	7634500	6262400	9458600	0	23500000	3605100	0
A0A087X2D0	SRSF3	Serine and arginine rich splicing factor 3	3	49.5	6.4651	0	2	3	2	2	0	1	3	0	0	6256700	10897000	7090900	5435700	0	15190000	28450000	0
E7ERC4	SSB	Small RNA binding exonuclease protection factor La (Fragment)	3	22.3	12.96	1	1	1	2	1	1	2	2	0	899750	1559600	1419200	3184400	1193700	3793000	4049500	2827900	0
Q04837	SSBP1	Single-stranded DNA-binding protein, mitochondrial	3	32.4	101.77	1	2	1	1	1	1	2	1	0	1645100	11017000	4212400	3867600	1805200	3422200	8667400	2258900	0
E5RIW3	TBCA	Tubulin-specific chaperone A	3	46.4	4.5188	2	0	3	1	0	0	0	1	0	4733400	0	7624600	3965000	0	0	0	4064300	0
Q9Y4G6	TLN2	Talin-2	3	2	11.338	0	1	0	0	0	1	2	0	0	0	90518	0	0	0	2231500	2124000	0	0
A0A0A6YYA0	TMED7-TICAM2	Protein TMED7-TICAM2	3	23.4	7.3548	1	3	1	3	0	0	2	1	0	1059600	8331200	2360000	14235000	0	0	9330400	3266600	0
Q9BVK6	TMED9	Transmembrane emp24 domain-containing protein 9	3	16.2	43.02	0	2	1	2	2	0	3	3	0	0	4485600	2142600	7394000	3209500	0	12385000	9616800	0
H7BYY1	TPM1	Tropomyosin alpha-1 chain	3	13.7	11.775	2	1	3	2	2	1	2	2	0	2393100	314960	6728200	4296400	2758200	222060	3240400	3685000	0
Q71U36	TUBA1A	Tubulin alpha-1A chain	3	6.2	36.688	3	3	3	3	3	3	3	3	0	30522000	42957000	26243000	50903000	43930000	62558000	81802000	45310000	0
Q9BRA2	TXNDC17	Thioredoxin domain-containing protein 17	3	26.8	7.8836	3	1	3	3	2	3	3	3	0	4026000	1967400	6825900	9331000	5079000	14287000	10025000	14373000	0
E9PIR7	TXNRD1	Thioredoxin reductase 1, cytoplasmic	3	17.4	8.8705	1	1	0	1	0	1	1	3	0	362860	2327700	0	560090	0	1432200	649010	1970900	0
P61981	YWHAG	14-3-3 protein gamma	3	23.9	57.192	1	1	1	3	2	3	2	3	0	7693000	17704000	6679400	37150000	14874000	63418000	18466000	34966000	0
A0A7I2V5G9	ABLIM2	Actin binding LIM protein family member 2	2	5.4	4.389	0	0	2	0	1	0	0	1	0	0	0	558650	0	756530	0	0	1109300	0
A0A0A0MSN4	ACE	Angiotensin-converting enzyme	2	2.3	6.4789	0	0	0	1	0	0	2	0	0	0	0	0	356090	0	0	2983400	0	0
A0A0A0MSS8	AKR1C3	Aldo-keto reductase family 1 member C3	2	13	11.623	0	0	2	0	0	2	1	0	0	0	0	2528700	0	0	4709600	1930900	0	0
K7ER74	APOC4-APOC2	Apolipoprotein C-II	2	18.5	14.752	2	1	2	1	1	1	1	0	0	6371300	3294400	3811600	802640	694040	1786600	1383000	0	0
C9JX71	APOD	Apolipoprotein D (Fragment)	2	19.5	7.4666	2	2	2	1	2	0	1	1	0	2819100	3395700	2788500	0	2924200	0	3745200	0	0
O75915	ARL6IP5	PRA1 family protein 3	2	16	13.801	0	1	1	1	0	0	2	2	0	0	1050700	595650	2456500	0	0	6181400	4859400	0
P30049	ATP5F1D	ATP synthase subunit delta, mitochondrial	2	32.1	27.297	0	2	2	1	1	1	1	1	0	0	4990600	5040400	5706800	4215800	8338000	13477000	5391800	0
C9JJT5	ATP5MF-PTCD1	ATP synthase subunit f, mitochondrial	2	44.4	10.785	1	1	2	2	2	1	1	2	0	1041200	2312800	2382200	5375200	4318900	2763800	7950400	7541100	0
A6NF51	BPNT1	3(2),5-bisphosphate nucleotidase 1	2	9.6	8.0079	0	0	0	0	0	1	0	2	0	0	0	0	0	0	2712500	0	7062900	0
Q07021	C1QBP	Complement component 1 Q subcomponent-binding protein, mitochondrial	2	14.5	6.5519	1	0	0	1	1	1	1	0	0	2147900	0	0	4336900	3773800	5328500	5514700	0	0
P10643	C7	Complement component C7	2	5.5	6.5395	1	1	1	1	2	2	1	2	0	0	0	0	0	1596900	1761100	0	3768300	0
Q9Y2V2	CARHSP1	Calcium-regulated heat-stable protein 1	2	35.4	4.6077	1	1	1	0	1	0	1	1	0	3603500	1624600	3349000	0	3714800	0	4126200	2982300	0
P41208	CETN2	Centrin-2	2	26.7	23.245	1	1	2	2	1	1	1	2	0	0	1096300	784210	987490	0	0	0	1359800	0
B1AKG0	CFHR1	Complement factor H related 1	2	14.4	7.0629	1	0	0	1	0	2	2	0	0	3795600	0	0	4883400	0	12990000	9086900	0	0
Q9Y281	CFL2	Cofilin-2	2	18.7	51.102	1	2	2	2	2	1	2	1	0	3645000	12257000	6607400	17451000	6221600	7587100	14239000	7336700	0
Q9Y6H1	CHCHD2	Coiled-coil-helix-coiled-coil-helix domain-containing protein 2	2	25.2	7.9493	0	0	1	2	0	0	1	0	0	0	0	1773100	11153000	0	0	2685200	0	0
A0A286YEX5	CHCHD3	Coiled-coil-helix-coiled-coil-helix domain containing 3 (Fragment)	2	25.7	16.048	0	1	0	1	0	0	2	0	0	0	2382800	0	0	0	0	6630600	0	0
K7ENX8	CIRBP	Cold-inducible RNA-binding protein (Fragment)	2	55	99.442	1	2	2	2	2	1	2	2	0	2650200	1935200	2146100	2292000	2012000	6060000	4386800	4203600	0
P09497	CLTB	Clathrin light chain B	2	10	12.594	0	1	0	2	0	0	0	0	0	0	1189900	0	2583200	0	0	0	0	0
Q96P44	COL21A1	Collagen alpha-1(XXI) chain	2	2	4.4017	0	1	1	0	2	0	2	1	0	0	934460	928260	0	4353400	0	9607100	3582600	0
A0A3B3ISV3	COL4A1	Collagen type IV alpha 1 chain (Fragment)	2	10.4	8.2655	0	1	1	0	0	1	1	0	0	0	1845300	698440	0	0	4437800	2700000	0	0
M0QXB4	COPE	Coatomer subunit epsilon	2	16.6	6.8582	1	0	1	2	0	1	1	1	0	184170	0	418350	806610	0	1668000	796800	1128800	0
D6RD63	COPS4	COP9 signalosome complex subunit 4 (Fragment)	2	13.5	11.49	0	0	0	1	1	1	1	0	0	0	0	0	293200	495760	1798100	658850	0	0
Q9BR76	CORO1B	Coronin-1B	2	9	7.3661	1	1	2	1	1	1	1	1	0	998720	1413300	3304200	2366300	1827500	3645400	2277200	3961700	0
P14854	COX6B1	Cytochrome c oxidase subunit 6B1	2	44.2	5.8435	1	1	1	1	1	0	1	2	0	2215600	6041700	3103600	4585800	3142500	0	5127600	8341600	0
D6RIE3	COX7A2	Cytochrome c oxidase subunit 7A2, mitochondrial	2	25.3	8.7908	0	1	2	1	1	0	1	2	0	0	1621900	6419400	0	4028900	0	0	5991100	0
H0YFA4	CRIP2	Cysteine-rich protein 2 (Fragment)	2	26.6	8.9362	2	1	2	0	1	1	1	0	0	7548200	6231600	9100400	0	3753600	11799000	7018100	0	0
A0A0G2JR96	CYFIP1	Cytoplasmic FMR1-interacting protein 1 (Fragment)	2	4.3	8.4323	0	0	0	1	0	1	2	2	0	0	0	0	196480	0	624440	1084900	1444200	0
O94760	DDAH1	N(G),N(G)-dimethylarginine dimethylaminohydrolase 1	2	18.2	5.0164	1	1	1	1	1	2	1	2	0	2224700	3241300	1777200	6362200	434840	7743200	4735900	6477300	0
A0A024RBT2	DIABLO	Direct IAP-binding protein with low pI	2	16.3	9.5975	0	0	0	2	0	0	0	1	0	0	0	0	4272400	0	0	0	4118800	186140
A0A7P0TA47	DLAT	Acetyltransferase component of pyruvate dehydrogenase complex	2	8.3	10.714	0	1	0	1	1	0	0	1	0	0	2494400	0	2066000	1451800	0	0	0	0
E7EMB6	DNPEP	Aspartyl aminopeptidase	2	11.5	5.4806	1	1	0	1	1	1	2	1	0	234300	289160	0	587540	433000	1297600	3457100	950120	0
H0Y8X4	DNPH1	5-hydroxymethyl-dUMP N-hydrolase (Fragment)	2	20.6	4.6934	0	0	2	2	1	2	1	1	0	0	0	5677200	5615600	1272900	12951000	2130200	1996300	0
A0A0C4DGL3	DUT	Deoxyuridine 5-triphosphate nucleotidohydrolase	2	22	7.6229	0	1	0	1	1	0	2	0	0	0	2181100	0	2756400	1180800	0	5730700	0	0
Q96FJ2	DYNLL2	Dynein light chain 2, cytoplasmic	2	39.3	19.83	0	1	0	1	1	0	0	0	0	0	2377300	0	9817700	2339600	0	0	0	0
P24534	EEF1B2	Elongation factor 1-beta	2	20	5.5579	1	0	1	1	2	0	0	1	0	1266700	0	1115800	2009200	3042700	0	0	1822700	0
A0A0U1RQV3	EFEMP1	EGF containing fibulin extracellular matrix protein 1 (Fragment)	2	12.9	7.4939	1	1	2	1	1	1	2	0	0	1184900	2474500	4722800	3939900	2106400	2777700	4087600	0	0
A0A7I2V385	EIF4H	Eukaryotic translation initiation factor 4H	2	28.4	12.537	2	2	2	2	2	1	1	2	0	2715800	3109300	1747500	2660600	2405900	3391700	2346000	3300100	0
E5RHG8	ELOC	Elongin-C (Fragment)	2	38.2	25.029	0	2	1	1	1	0	0	1	0	0	2012200	0	2659900	0	0	0	2404700	0
P98095	FBLN2	Fibulin-2	2	2.7	8.5659	0	1	1	0	1	0	1	1	0	0	1759900	895800	0	1978100	0	3217900	3026400	0
Q1JUQ5	FKBP1A	peptidylprolyl isomerase	2	52.2	28.343	1	2	1	1	1	2	2	1	0	7467000	10387000	8532200	12937000	8853700	19317000	13778000	14781000	0
A0A494C1N0	FKBP2	peptidylprolyl isomerase	2	15.8	4.7532	0	1	1	1	1	0	2	0	0	0	1754800	2142400	2928300	1897800	0	4896600	0	0
P17302	GJA1	Gap junction alpha-1 protein	2	10.5	17.384	1	2	2	1	1	1	2	1	0	2296200	9906300	8561400	6462700	4766300	9097400	21216000	6951300	0
P63096	GNAI1	Guanine nucleotide-binding protein G(i) subunit alpha-1	2	13.3	8.8387	0	0	1	2	2	0	2	2	0	0	0	2142900	3332800	2405900	0	5154200	7491500	0
Q9UBI6	GNG12	Guanine nucleotide-binding protein G(I)/G(S)/G(O) subunit gamma-12	2	41.7	5.3846	1	0	0	2	2	1	2	2	0	779550	0	0	11107000	4719400	2853600	13271000	11615000	0
E9PFN5	GSTK1	Glutathione S-transferase kappa	2	18.4	26.931	0	1	1	2	0	1	2	0	0	0	2236800	659750	6301800	0	3140700	4903400	0	0
P16104	H2AX	Histone H2AX	2	21	41.83	2	1	2	2	2	2	2	2	0	7834900	4181700	9861300	12601000	16844000	12252000	43141000	18076000	0
U3KQK0	H2BC15	Histone H2B	2	6	6.3076	2	2	2	2	2	1	2	2	0	90957000	111180000	93133000	162930000	94049000	124470000	265900000	201000000	0
K7EK07	H3-3B	Histone H3 (Fragment)	2	32.6	16.631	1	1	1	2	2	2	2	2	0	0	0	0	94905000	130050000	21644000	95276000	60473000	0
Q13151	HNRNPA0	Heterogeneous nuclear ribonucleoprotein A0	2	11.8	23.174	1	0	1	1	2	1	2	0	0	0	0	2740800	7668400	7140700	4640200	11057000	0	0
P52597	HNRNPF	Heterogeneous nuclear ribonucleoprotein F	2	8	6.944	0	0	1	1	1	1	1	0	0	0	0	1057800	1762200	2151100	3155600	2591400	0	0
P55795	HNRNPH2	Heterogeneous nuclear ribonucleoprotein H2	2	6.7	33.249	1	1	1	2	2	1	1	2	0	1301700	2068600	1418800	7125600	3503600	1906000	3434400	5956400	0
H3BQZ7	HNRNPUL2-BSCL2	HCG2044799	2	6.8	8.9727	0	2	0	2	2	1	1	0	0	0	6149900	0	3403100	7058100	1460800	5700500	0	0
O75506	HSBP1	Heat shock factor-binding protein 1	2	57.9	59.679	2	0	2	1	1	2	1	1	0	1457300	0	3089400	1191400	533560	5958900	1895300	1158900	0
Q5JX83	HSPA12B	Heat shock protein family A (Hsp70) member 12B	2	5.2	4.5656	1	0	0	0	1	1	2	1	0	1154500	0	0	0	1784200	2880000	6274100	1544500	0
A0A075B7B8	IGHV3OR16-12	Immunoglobulin heavy variable 3/OR16-12 (non-functional) (Fragment)	2	18.8	45.449	2	0	2	2	2	2	2	2	0	10369000	0	2949300	3248000	6278200	0	2954600	6748800	0
P01624	IGKV3-15	Immunoglobulin kappa variable 3-15	2	26.1	6.0707	1	0	1	2	1	1	1	1	0	16943000	0	13696000	23813000	13293000	26255000	15173000	20650000	0
P06312	IGKV4-1	Immunoglobulin kappa variable 4-1	2	19.8	17.344	2	2	2	2	2	2	2	2	0	33737000	25670000	23518000	34193000	27429000	64726000	35035000	26597000	0
P01700	IGLV1-47	Immunoglobulin lambda variable 1-47	2	24.8	8.0087	0	2	2	2	2	1	2	2	0	0	9914500	13293000	13708000	12414000	13980000	23181000	21166000	0
H0Y8C6	IPO5	Importin 5 (Fragment)	2	3.5	5.7292	0	0	0	0	0	1	1	0	0	0	0	0	0	0	1419100	1634000	0	0
Q96AB3	ISOC2	Isochorismatase domain-containing protein 2	2	27.3	6.8281	1	2	1	1	1	1	2	1	0	922710	4145400	1534500	2326500	948620	2488700	7204700	1628200	0
H7C4G6	IVD	Isovaleryl-CoA dehydrogenase (Fragment)	2	14.3	6.3031	1	1	1	2	1	1	1	1	0	295770	1446800	372490	2133700	338010	1036800	2149400	2708400	0
O43504	LAMTOR5	Ragulator complex protein LAMTOR5	2	59.3	11.767	1	1	0	0	1	1	1	1	0	0	2991400	0	0	0	0	0	0	0
Q9H008	LHPP	Phospholysine phosphohistidine inorganic pyrophosphate phosphatase	2	18.5	5.7725	1	2	2	2	1	2	1	2	0	457230	1692200	985210	1284000	569400	5039100	1141000	4245800	0
Q9BS40	LXN	Latexin	2	12.2	23.824	2	2	2	2	2	2	2	2	0	11398000	10609000	14277000	22528000	12063000	70523000	18774000	29196000	0
P02686	MBP	Myelin basic protein	2	7.2	8.1079	0	0	1	0	0	2	1	1	0	0	0	2431500	0	0	50075000	4657700	4902800	0
G3V1U3	METAP2	Methionyl aminopeptidase 2	2	13.7	7.8325	1	1	1	1	2	1	1	1	0	508360	738650	979560	1437100	1159800	1414700	1271700	833910	0
A0A140TA86	MICOS13	MICOS complex subunit MIC13	2	37.1	6.6051	0	0	1	2	2	0	2	1	0	0	0	676620	1667500	1263300	0	1623800	1005000	0
F5GX71	MPI	Mannose-6-phosphate isomerase	2	10.5	16.198	0	0	0	0	0	0	0	2	0	0	0	0	0	0	0	0	4568500	0
B4DUC8	MTAP	S-methyl-5-thioadenosine phosphorylase	2	13.7	8.7106	0	2	2	1	2	2	2	2	0	0	4009800	3681400	1263500	4650200	9905900	5748000	6552200	0
M0QXF7	MYDGF	Myeloid derived growth factor (Fragment)	2	25	8.745	0	0	1	1	0	1	0	0	0	0	0	1937200	2492500	0	2332000	0	0	0
Q9UIJ7-2	AK3	Isoform 2 of GTP:AMP phosphotransferase AK3, mitochondrial	2	18.5	44.425	1	2	1	1	1	1	2	1	0	787650	3164300	1315300	1562000	1332000	2367700	6559400	2086700	0
P30085-2	CMPK1	Isoform 2 of UMP-CMP kinase	2	22.4	41.741	2	1	2	2	2	1	1	2	0	2394500	1245700	3065800	5699800	4228800	3078600	1789100	8231700	0
H3BNC9	RPS17	Small ribosomal subunit protein eS17	2	8.2	39.923	0	1	1	1	1	1	2	1	0	0	2995000	1214900	4747700	2997100	3830500	10349000	6494600	0
Q9H3Q1-2	CDC42EP4	Isoform 2 of Cdc42 effector protein 4	2	16.8	24.63	1	0	1	2	1	0	0	1	0	699830	0	400800	4648900	625500	0	0	691640	0
P11279-2	LAMP1	Isoform 2 of Lysosome-associated membrane glycoprotein 1	2	5.8	15.251	0	1	2	0	1	1	1	0	0	0	2614800	2276800	0	938450	1785300	3016600	0	0
P61758-2	VBP1	Isoform 2 of Prefoldin subunit 3	2	18.2	14.778	1	1	1	1	1	0	2	1	0	0	0	0	0	0	0	2413000	0	0
P84157-2	MXRA7	Isoform 2 of Matrix-remodeling-associated protein 7	2	25.9	9.929	0	0	1	2	1	0	0	2	0	0	0	5761000	6800500	3181100	0	0	7911400	0
Q07666-3	KHDRBS1	Isoform 3 of KH domain-containing, RNA-binding, signal transduction-associated protein 1	2	7.2	9.3044	1	1	0	1	2	0	2	2	0	648810	638110	0	1600800	2160200	0	3318900	2574400	0
P78310-2	CXADR	Isoform 2 of Coxsackievirus and adenovirus receptor	2	11.3	8.7357	0	0	0	0	0	0	2	1	0	0	0	0	0	0	0	3721600	2069000	0
P49588-2	AARS	Isoform 2 of Alanine--tRNA ligase, cytoplasmic	2	4.5	7.9334	0	0	0	0	1	2	0	1	0	0	0	0	0	262380	1570800	0	697950	0
P23141-3	CES1	Isoform 3 of Liver carboxylesterase 1	2	6.5	7.4933	1	2	0	2	0	0	0	0	0	1041100	2727300	0	1927600	0	0	0	0	0
P68036-2	UBE2L3	Isoform 2 of Ubiquitin-conjugating enzyme E2 L3	2	30.3	6.1512	1	1	2	0	1	1	1	2	0	753820	2586500	2902700	0	2043700	5404100	2235800	4714100	0
Q13310-3	PABPC4	Isoform 3 of Polyadenylate-binding protein 4	2	5.3	5.9161	1	1	1	2	1	0	1	1	0	696460	1225400	443670	2655300	1079600	0	1713800	1397800	0
Q9HC38-2	GLOD4	Isoform 2 of Glyoxalase domain-containing protein 4	2	7.7	5.8611	0	1	0	1	1	0	1	2	0	0	2353200	0	3318200	2108500	0	5456400	11509000	0
O43237-2	DYNC1LI2	Isoform 2 of Cytoplasmic dynein 1 light intermediate chain 2	2	11.3	5.4416	1	0	0	2	2	0	1	1	0	886060	0	0	3819800	3594700	0	2800900	2080300	0
Q96TA1-2	FAM129B	Isoform 2 of Protein Niban 2	2	5	5.385	0	1	1	1	1	1	1	2	0	0	933440	369700	1244600	908970	1835600	1678700	2732500	0
P00167-2	CYB5A	Isoform 2 of Cytochrome b5	2	39.8	4.6001	0	1	1	0	0	0	0	0	0	0	1631100	2124000	0	0	0	0	0	0
Q96HN2-2	AHCYL2	Isoform 2 of Adenosylhomocysteinase 3	2	5.6	4.478	0	1	0	1	0	0	0	0	0	0	1430200	0	1855100	0	0	0	0	0
P02549-2	SPTA1	Isoform 2 of Spectrin alpha chain, erythrocytic 1	2	1.9	4.3574	0	0	0	1	0	0	0	2	0	0	0	0	296990	0	0	0	1313700	0
F5H6Y5	NUMA1	Nuclear mitotic apparatus protein 1 (Fragment)	2	7.4	13.348	0	1	1	1	1	0	1	2	0	0	894630	457610	1016400	521940	0	2064900	2881200	0
E9PBS1	PAICS	Bifunctional phosphoribosylaminoimidazole carboxylase/phosphoribosylaminoimidazole succinocarboxamide synthetase (Fragment)	2	10.9	14.77	1	1	2	1	1	1	1	1	0	452300	1385000	811980	1140900	864840	1835800	1727200	1091400	0
A0A7I2V3E1	PARP1	Poly [ADP-ribose] polymerase	2	5	8.7471	0	1	1	2	2	0	2	2	0	0	1814100	1052500	1750900	1775300	0	3455700	2809700	0
E9PS97	PARVA	Parvin alpha (Fragment)	2	14.4	22.827	0	1	0	1	0	1	2	0	0	0	771460	0	2346600	0	2728600	3550100	0	0
F6S8N6	PCMT1	Protein-L-isoaspartate(D-aspartate) O-methyltransferase	2	24	10.585	2	2	2	2	1	1	2	2	0	12054000	21907000	15116000	14346000	1959700	3107800	21303000	17597000	0
Q9UHV9	PFDN2	Prefoldin subunit 2	2	14.9	8.3224	1	1	2	0	2	1	1	2	0	1461200	1804200	3681500	0	3052000	2307400	3452100	4677600	0
K7EM49	PGD	phosphogluconate dehydrogenase (NADP(+)-dependent, decarboxylating) (Fragment)	2	15.6	4.8566	0	1	0	1	0	2	0	1	0	0	1566700	0	2913700	0	6508500	0	2246800	0
D6R967	PPA2	inorganic diphosphatase (Fragment)	2	17.3	5.8559	0	0	0	1	0	0	0	1	0	0	0	0	816190	0	0	0	2919500	0
H7BZ14	PPIL3	Peptidyl-prolyl cis-trans isomerase (Fragment)	2	18.3	4.6108	1	1	2	1	1	1	1	1	0	2456800	4164400	4371600	3658000	2075100	4603100	4012300	2629400	0
A0A590UJJ1	PPP2R2A	Serine/threonine-protein phosphatase 2A 55 kDa regulatory subunit B	2	11.1	25.455	1	0	1	1	1	1	1	1	0	157180	0	301570	426060	399860	861160	921260	559480	0
P04156	PRNP	Major prion protein	2	9.5	7.8057	1	1	1	1	1	1	2	1	0	2018300	5447400	4462100	5358100	3372500	4171900	16089000	5466000	0
P28072	PSMB6	Proteasome subunit beta type-6	2	25.5	16.011	1	1	2	1	1	1	1	0	0	1166000	1288100	3460900	3057000	3163600	4303000	2045200	0	0
A0A7I2YQI9	PSMD1	26S proteasome non-ATPase regulatory subunit 1	2	7.6	4.5577	0	0	0	0	1	1	0	0	0	0	0	0	0	1822500	6948000	0	0	0
O00232	PSMD12	26S proteasome non-ATPase regulatory subunit 12	2	7.5	8.1519	0	0	0	0	0	1	1	2	0	0	0	0	0	0	1643500	1602300	2294400	0
H0YD73	PSMD13	26S proteasome non-ATPase regulatory subunit 13 (Fragment)	2	14.5	6.6146	0	0	0	0	1	1	2	0	0	0	0	0	0	1062000	1932500	8239000	0	0
P61020	RAB5B	Ras-related protein Rab-5B	2	13	6.6002	0	0	1	1	1	1	2	2	0	0	0	1280300	2042300	0	3088000	5939300	6754300	0
C9JU14	RAB6B	RAB6B, member RAS oncogene family (Fragment)	2	27.7	16.635	1	1	1	1	0	1	0	1	0	7634400	8171000	14795000	16196000	0	31437000	0	3692800	0
P98179	RBM3	RNA-binding protein 3	2	31.8	8.378	2	2	2	2	2	2	2	2	0	9231500	13267000	4389100	11239000	10310000	11565000	16471000	11752000	0
C9JHG2	RFTN1	Raftlin, lipid raft linker 1 (Fragment)	2	18.2	4.4824	0	0	0	1	0	0	1	0	0	0	0	0	942850	0	0	678730	0	0
P35244	RPA3	Replication protein A 14 kDa subunit	2	29.8	5.3277	2	2	2	2	2	2	2	2	0	4892200	7000100	4562400	7413900	8174900	11238000	10109000	6783400	0
C9J9T0	RPE	ribulose-phosphate 3-epimerase	2	29.3	17.566	1	1	1	0	0	2	2	1	0	944350	722930	141730	0	0	3313000	2403000	621750	0
P62906	RPL10A	Large ribosomal subunit protein uL1	2	13.4	11.801	0	1	1	2	0	1	0	2	0	0	1941400	1500000	5952700	0	2547900	0	9345400	0
Q5VVC8	RPL11	Large ribosomal subunit protein uL5	2	13.8	14.146	0	1	2	2	2	0	2	2	0	0	2514500	4899900	6368500	7084800	0	15910000	9690100	0
P30050	RPL12	Large ribosomal subunit protein uL11	2	19.4	28.441	0	1	1	1	1	0	2	1	0	0	4862700	3841300	6524200	3703100	0	13922000	6006800	0
E7EPB3	RPL14	Large ribosomal subunit protein eL14	2	18.5	10.204	0	1	0	1	1	0	2	0	0	0	3156600	0	5294100	0	0	5586700	0	0
F8VUA6	RPL18	Ribosomal protein L18 (Fragment)	2	20	16.497	0	0	0	1	0	0	2	0	0	0	0	0	2186300	0	0	9843900	0	0
P61353	RPL27	Large ribosomal subunit protein eL27	2	12.5	5.0335	0	1	2	2	1	0	2	1	0	0	4958500	5518100	7353400	4030900	0	11347000	3710200	0
G5E9G0	RPL3	Large ribosomal subunit protein uL3	2	13.7	11.597	0	2	2	2	1	1	2	1	0	0	0	791970	2176600	0	0	3886100	0	0
E5RI99	RPL30	Large ribosomal subunit protein eL30 (Fragment)	2	24.6	10.046	0	2	0	0	2	0	2	0	0	0	10778000	0	0	7783700	0	16416000	0	0
E9PKZ0	RPL8	Large ribosomal subunit protein uL2 (Fragment)	2	20	8.8666	2	2	2	2	2	2	2	2	0	2163800	5655400	3177300	6927800	6711300	7580200	12077000	5875700	0
D6RAN4	RPL9	Large ribosomal subunit protein uL6 (Fragment)	2	16	8.0469	0	0	1	0	1	0	2	0	0	0	0	1534600	0	3746500	0	10989000	0	0
K7EM56	RPS15	40S ribosomal protein S15	2	41.1	10.986	0	1	0	1	1	1	1	1	0	0	1917000	0	0	0	0	2910700	0	0
M0R3H0	RPS16	40S ribosomal protein S16	2	21	4.621	0	1	1	1	1	1	2	1	0	0	3803100	2737500	4087300	2519800	5117400	11668000	4497700	0
P39019	RPS19	Small ribosomal subunit protein eS19	2	16.6	5.5378	0	2	1	2	2	1	1	2	0	0	4882700	4550100	8589700	4857400	2822000	5611100	6176500	0
Q8WVC2	RPS21	40S ribosomal protein S21	2	33.3	8.6817	1	1	0	0	2	1	2	2	0	2734500	12275000	0	0	6267900	8149300	13216000	11196000	0
A0A2R8Y8A0	RPS24	40S ribosomal protein S24 (Fragment)	2	30	9.3086	0	0	2	1	1	1	2	2	0	0	0	2985800	6571500	1030000	3017100	5942100	5078000	0
P62854	RPS26	Small ribosomal subunit protein eS26	2	23.5	7.7237	1	2	1	2	2	1	1	1	0	965410	3555900	1352600	3063000	2396100	2593600	3750800	3985100	0
M0R0F0	RPS5	Ribosomal protein S5 (Fragment)	2	17.5	23.802	0	1	0	1	0	0	1	2	0	0	2246700	0	3078200	0	0	1989700	5118900	0
P60903	S100A10	Protein S100-A10	2	35.1	35.574	2	2	2	2	2	2	2	2	0	94213000	225070000	116980000	217690000	154110000	264270000	315220000	204030000	0
P31949	S100A11	Protein S100-A11	2	25.7	85.033	1	2	1	2	1	1	2	2	0	12857000	24231000	844970	15250000	10901000	19609000	4379600	12930000	0
Q96FQ6	S100A16	Protein S100-A16	2	29.1	14.499	1	2	2	2	1	0	2	2	0	509950	585070	2107700	4175600	416710	0	5839300	3294800	0
P04271	S100B	Protein S100-B	2	40.2	25.272	2	2	2	2	2	2	2	2	0	5136100	10435000	3983400	23183000	7594100	29409000	17794000	14906000	0
Q5T5C7	SARS1	serine--tRNA ligase	2	5.4	12.548	1	0	0	1	1	2	1	1	0	843750	0	0	1756500	1607400	4724200	1874600	2074500	0
A0A499FI31	SART3	Spliceosome associated factor 3, U4/U6 recycling protein	2	3.7	9.7561	0	1	0	1	0	0	1	0	0	0	704530	0	420660	0	0	1020400	0	0
Q9NRG7	SDR39U1	Epimerase family protein SDR39U1	2	12.6	5.5712	0	0	0	0	0	0	2	0	0	0	0	0	0	0	0	939540	0	0
P55735	SEC13	Protein SEC13 homolog	2	13.4	8.879	0	2	0	2	2	2	2	1	0	0	9129600	0	24113000	8018100	14083000	19378000	12480000	0
F5H365	SEC23A	Protein transport protein SEC23	2	4.9	5.2612	0	0	0	2	1	0	0	1	0	0	0	0	861320	0	0	0	0	0
Q15393	SF3B3	Splicing factor 3B subunit 3	2	2.8	5.2368	0	1	0	1	0	0	2	1	0	0	579680	0	696790	0	0	2284800	793540	0
Q5T123	SH3BGRL3	SH3 domain-binding glutamic acid-rich-like protein 3	2	22.7	7.2335	2	1	1	1	1	1	1	1	0	15235000	14087000	24066000	51278000	15307000	19570000	28114000	34376000	0
Q99962	SH3GL2	Endophilin-A1	2	6.8	7.4911	2	0	0	1	0	0	1	0	0	3585500	0	0	2006100	0	0	3015700	0	0
P62304	SNRPE	Small nuclear ribonucleoprotein E	2	39.1	13.021	2	2	2	2	2	1	2	2	0	1908800	3037600	1880300	5120000	3355300	4237600	6270400	6986400	0
P62306	SNRPF	Small nuclear ribonucleoprotein F	2	39.5	7.0002	1	1	1	2	1	1	1	1	0	0	0	0	319460	0	0	0	0	0
P37108	SRP14	Signal recognition particle 14 kDa protein	2	17.6	50.003	1	1	1	1	2	1	1	1	0	1635800	3184400	2687800	4645800	7719300	5708000	9327400	5012800	0
A0A0B4J1Z1	SRSF7	Serine and arginine rich splicing factor 7	2	21.9	4.3053	0	2	1	2	2	0	2	0	0	0	6199200	2721100	11130000	8099200	0	16919000	0	0
H3BQX5	SULT1A1	Sulfotransferase (Fragment)	2	24.9	5.0867	2	1	1	1	1	2	2	1	0	5349100	1614500	2261900	3140100	1921600	11508000	7100700	1873800	0
Q01995	TAGLN	Transgelin	2	15.4	12.616	0	1	0	0	0	0	0	1	0	0	4302000	0	0	0	0	0	1684300	0
K7EJ99	TARDBP	TAR DNA binding protein	2	75	5.4676	1	1	2	1	1	1	1	2	0	740320	1047200	1417600	1422400	1643000	2000300	1690700	2725300	0
F6SDV2	TINAGL1	Tubulointerstitial nephritis antigen like 1	2	9.1	30.252	0	0	0	0	0	0	2	1	0	0	0	0	0	0	0	2970800	1107900	0
G5E972	TMPO	Thymopoietin	2	8.5	8.4712	0	1	2	1	2	0	2	1	0	0	2797800	2047400	2630900	8168400	0	3338100	6283800	0
F8VQX6	TMT1A	Methyltransferase like 7A (Fragment)	2	16.7	28.075	0	0	0	1	0	0	2	1	0	0	0	0	3856500	0	0	11333000	4190400	0
Q68CZ2	TNS3	Tensin-3	2	2.9	17.041	2	1	1	1	1	0	1	0	0	1259000	1360500	1262900	1687600	984010	0	2313100	0	0
A0A087WZ51	TPD52L2	TPD52 like 2	2	26.3	8.5685	0	1	0	1	0	1	0	0	0	0	820140	0	718240	0	2537000	0	0	0
Q5W0H4	TPT1	Translationally-controlled tumor protein	2	14.4	7.4272	2	2	2	2	2	2	2	2	0	21113000	14856000	25467000	36921000	24629000	42714000	36367000	33014000	0
Q9BQE3	TUBA1C	Tubulin alpha-1C chain	2	9.1	90.424	2	2	2	2	2	2	2	2	0	13440000	15115000	11207000	22199000	14783000	21720000	13188000	13424000	0
Q3ZCM7	TUBB8	Tubulin beta-8 chain	2	7.4	12.126	2	1	2	2	2	2	2	1	0	104990000	34857000	147910000	187790000	145320000	238800000	231940000	114930000	0
G3V2F7	UBE2V1	Ubiquitin-conjugating enzyme E2 variant 1	2	18.1	5.9276	1	2	2	1	2	2	1	2	0	3096800	6743800	5267100	5513300	5349700	12291000	7685200	3212900	0
P61960	UFM1	Ubiquitin-fold modifier 1	2	58.8	6.9443	2	1	2	1	2	1	2	2	0	7478900	7327700	7197800	2689900	8127700	5201500	9920300	9925100	0
P14927	UQCRB	Cytochrome b-c1 complex subunit 7	2	25.2	6.1831	0	2	1	1	0	0	1	0	0	0	6135800	1934100	5298100	0	0	4888500	0	0
P47985	UQCRFS1	Cytochrome b-c1 complex subunit Rieske, mitochondrial	2	15.7	69.092	1	2	1	1	1	1	2	1	0	689890	3923800	1746600	2672900	1638100	3501900	12111000	2118200	0
